# Supplementary material for: ﻿Drought stress responses revealed by genomic and transcriptomic analyses of two macrofungi (Inonotus hispidus and Inocutis levis) from Populus euphratica
Source: IMA Fungus. 2025 Sep 15;16:e163859. doi: 10.3897/imafungus.16.163859 (PMC12455214; doi:10.3897/imafungus.16.163859)
Supplement: Supplementary material 2 — Supplementary tables [file imafungus-16-e163859-s002.xlsx]

## Sheet: Table S1
Table S1. Statistics of Illumina NovaSeq sequencing data volume information.
Parameter	Inonotus hispidus Wu 2022-1		Inocutis levis Cui 19065
	Raw data	Clean data	Raw data	Clean data
Total reads	39699714	39526040	53576148	53080070
Total base (bp)	5994656814	5966903703	8089998348	7992898170
N (%)	0.000319	0.000185	0.00359	0.003115
GC Content (%)	46.77	46.76	45.63	45.52
Q20 (%)	98.42	98.54	97.14	97.44
Q30 (%)	94.93	95.09	94.94	95.51
Average Read Number	151	150.96	151	150.58
N number	19169	11057	290497	249055
GC Number	2804180820	2790612597	3691393802	3638621526
Q20 Number	5899955295	5879947575	7859367268	7788582873
Q30 Number	5691222175	5674341029	7681396811	7634031345
Total reads is sequencing reads number; Total bases is total sequencing base number; N is ambiguous bases; GC Content is G and C base number as a percentage of total base number; Q20 and Q30 respectively are percentage of bases with a base-calling accuracy of over 99% and 99.9%; Average Read Number is Total base/Total reads.

## Sheet: Table S2
Table S2. Statistics of pacbio Sequel sequencing data volume information.
Parameter	Inonotus hispidus Wu 2022-1	Inocutis levis Cui 19065
Min sequence length (bp)	57	51
Max sequence length (bp)	358052	354056
Total sequence number	1699726	6483563
L20 (bp)	12379	14695
N20 number	177467	594762
L50 (bp)	9424	10556
N50 number	615406	2081420
L90 (bp)	7031	5984
N90 number	1376642	5019416
N number	0	0
N rate (%)	0	0
Total sequence length (bp)	15520970891	60784154845
GC content (%)	45.3471	44.3916
Sequences greater than 1kb	1673124	6407426
L20, L50, and L90 refer to the length of the last sequence when all sequences are arranged in descending order by length, and the cumulative length of the sequences reaches 20%, 50%, and 90% of the total length of all sequences. N20, N50, and N90 number is the number of sequences corresponding to these cumulative length thresholds. N number is the number of ambiguous bases. N rate is the proporti…

## Sheet: Table S3
Table S3. K-mer=19 analysis results for genomic sequencing of two fungi.
Item	Inonotus hispidus Wu 2022-1	Inocutis levis Cui 19065
K-mer	19	19
K-mer depth	141	88
Heterozygosity(%)	0.0151	0.0162
Genome size estimation(Mb)	35.8	38.15
Repetitive fraction(%)	0.2097	0.2449
Used bases (G)	5.97	7.99
Average sequencing depth	167	210

## Sheet: Table S4
Table S4. Classification statistics of repeated sequences for two fungi
Property	Inonotus hispidus Wu 2022-1			Inocutis levis Cui 19065
	Number	Length (bp)	Coverage	Number	Length (bp)	Coverage
LTRs	459	443892	0.0128	1424	1315335	0.0354
SINEs	0	0	0	0	0	0
LINEs	27	4578	0.0001	45	19923	0.0005
DNA transposons	122	15510	0.0004	72	13933	0.0004
Unclassified	1	190	0	0	0	0
Interspersed repeats	608	464170	0.0134	1541	1349191	0.0363
Rolling-circles	14	2832	0.0001	21	3345	0.0001
Small RNA	22	27938	0.0008	31	45269	0.0012
Satellites	4	159	0	13	1224	0
Simple repeats	4801	191951	0.0056	7514	300444	0.0081
Low complexity	822	38781	0.0011	1479	70996	0.0019
Total	6272	725831	0.021	10599	1770469	0.0476
LTRs is long terminal repetitions; SINEs is short scattered elements; LINEs is Long scattered elements.

## Sheet: Table S5
Table S5. Classification statistics of non-coding RNA for two fungi
Property	Inonotus hispidus Wu 2022-1			Inocutis levis Cui 19065
	Number	Total length (bp)	Coverage（%）	Number	Total length (bp)	Coverage（%）
ncRNA	36	8454	0.0244	282	75554	0.2032
5S rRNA	5	555	0.0016	9	999	0.0026
5.8S rRNA	5	760	0.0021	8	1216	0.0032
18S rRNA	6	9769	0.0282	28	28999	0.078
28S rRNA	5	15349	0.0444	9	32552	0.0875
tRNA	96	7959	0.023	397	30395	0.0817
Total	153	42846	0.1237	733	169715	0.4562

## Sheet: Table S6
Table S6. Annotation of Inonotus hispidus Wu 2022-1 based on NR database.
Query name	Query description	Query length	Query start	Query end	Hit name	Hit description	Hit length	Hit start	Hit end	Aln length	Identity	Evalue
scaffold1.t2	EVM scaffold1.g2 scaffold1:4717-5135(-)	118	6	90	OCB84102.1	hypothetical protein A7U60_g8774 [Sanghuangporus baumii]	797	259	346	88	64.7727	3.9e-25
scaffold1.t3	EVM scaffold1.g3 scaffold1:6838-8811(+)	600	1	593	KAH9162832.1	hypothetical protein EDB89DRAFT_2234529 [Lactarius sanguifluus]	596	8	594	609	34.647	7.11e-93
scaffold1.t4	EVM scaffold1.g4 scaffold1:10028-11503(-)	373	3	367	OCB90967.1	hypothetical protein A7U60_g1775 [Sanghuangporus baumii]	1087	27	431	408	68.6275	5.67e-158
scaffold1.t5	EVM scaffold1.g5 scaffold1:13853-14998(+)	292	1	274	OCB91301.1	hypothetical protein A7U60_g1468 [Sanghuangporus baumii]	664	1	332	332	49.6988	3.11e-83
scaffold1.t6	EVM scaffold1.g6 scaffold1:17973-19204(-)	389	84	310	XP_007264432.1	uncharacterized protein FOMMEDRAFT_139473 [Fomitiporia mediterranea MF3/22] EJD06286.1 hypothetical protein FOMMEDRAFT_139473 [Fomitiporia mediterranea MF3/22]	416	100	328	235	40.4255	4.97e-25
scaffold1.t7	EVM scaffold1.g7 scaffold1:19922-20974(+)	244	153	242	OCB86314.1	hypothetical protein A7U60_g6626 [Sanghuangporus baumii]	1749	194	283	90	73.3333	3.74e-37
scaffold1.t8	EVM scaffold1.g8 scaffold1:21772-22958(-)	357	1	356	OCB91366.1	lactamase [Sanghuangporus baumii]	358	1	358	360	63.8889	8.81e-157
scaffold1.t9	EVM scaffold1.g9 scaffold1:23148-24296(-)	349	23	243	OCB91365.1	hypothetical protein A7U60_g1404 [Sanghuangporus baumii]	226	1	222	222	68.9189	1.31e-100
scaffold1.t10	EVM scaffold1.g10 scaffold1:25166-26623(-)	468	1	467	OCB91364.1	Dolichyl-diphosphooligosaccharide-protein glycosyltransferase [Sanghuangporus baumii]	451	1	451	469	71.6418	3.09e-239
scaffold1.t11	EVM scaffold1.g11 scaffold1:28437-30384(+)	482	1	481	OCB91363.1	cytochrome P450 [Sanghuangporus baumii]	617	134	617	486	77.7778	1.49e-255
scaffold1.t12	EVM scaffold1.g12 scaffold1:34905-35503(+)	146	55	144	OCB86314.1	hypothetical protein A7U60_g6626 [Sanghuangporus baumii]	1749	194	283	90	72.2222	1.39e-37
scaffold1.t13	EVM scaffold1.g13 scaffold1:43989-44859(-)	254	89	214	XP_007267587.1	uncharacterized protein FOMMEDRAFT_20955 [Fomitiporia mediterranea MF3/22] EJD02171.1 hypothetical protein FOMMEDRAFT_20955 [Fomitiporia mediterranea MF3/22]	244	116	243	128	35.1562	4.71e-13
scaffold1.t15	EVM scaffold1.g15 scaffold1:48286-49472(-)	322	1	320	KAF5373459.1	hypothetical protein D9615_009436 [Tricholomella constricta]	331	1	331	347	39.7695	9.62e-75
scaffold1.t16	EVM scaffold1.g16 scaffold1:54649-57896(-)	1063	1	1062	OCB91077.1	hypothetical protein A7U60_g1642 [Sanghuangporus baumii]	1076	14	1076	1063	90.8749	0
scaffold1.t17	EVM scaffold1.g17 scaffold1:58778-61902(-)	833	1	832	OCB91078.1	ATPase, V0/A0 complex [Sanghuangporus baumii]	833	1	833	833	90.036	0
scaffold1.t18	EVM scaffold1.g18 scaffold1:62237-62524(+)	96	1	95	OCB91079.1	hypothetical protein A7U60_g1644 [Sanghuangporus baumii] OCB91080.1 hypothetical protein A7U60_g1645 [Sanghuangporus baumii]	96	1	96	96	54.1667	2.49e-27
scaffold1.t19	EVM scaffold1.g19 scaffold1:62863-65478(-)	625	4	624	OCB91081.1	hypothetical protein A7U60_g1646 [Sanghuangporus baumii]	2725	2062	2725	677	66.0266	9.72e-241
scaffold1.t20	EVM scaffold1.g20 scaffold1:65618-69926(-)	1383	1	1382	OCB91081.1	hypothetical protein A7U60_g1646 [Sanghuangporus baumii]	2725	683	2066	1430	68.3916	0
scaffold1.t21	EVM scaffold1.g21 scaffold1:70176-72794(-)	679	1	659	OCB91081.1	hypothetical protein A7U60_g1646 [Sanghuangporus baumii]	2725	1	659	659	84.9772	0
scaffold1.t22	EVM scaffold1.g22 scaffold1:73165-74605(+)	352	1	350	XP_007264402.1	GroES-like protein [Fomitiporia mediterranea MF3/22] EJD06256.1 GroES-like protein [Fomitiporia mediterranea MF3/22]	351	1	350	350	87.4286	3.67e-241
scaffold1.t23	EVM scaffold1.g23 scaffold1:74835-76507(+)	517	1	512	OCB91082.1	hypothetical protein A7U60_g1647 [Sanghuangporus baumii]	910	400	909	516	69.186	4.82e-232
scaffold1.t24	EVM scaffold1.g24 scaffold1:77151-77869(+)	197	3	196	OCB91083.1	hypothetical protein A7U60_g1648 [Sanghuangporus baumii]	212	31	212	195	46.6667	7.2e-48
scaffold1.t25	EVM scaffold1.g25 scaffold1:79285-80237(-)	276	1	274	XP_007264410.1	uncharacterized protein FOMMEDRAFT_18409 [Fomitiporia mediterranea MF3/22] EJD06264.1 hypothetical protein FOMMEDRAFT_18409 [Fomitiporia mediterranea MF3/22]	276	1	275	275	66.5455	2.94e-138
scaffold1.t26	EVM scaffold1.g26 scaffold1:80833-81752(-)	265	1	264	OCB91086.1	hypothetical protein A7U60_g1651 [Sanghuangporus baumii]	294	1	294	303	62.0462	1.06e-118
scaffold1.t27	EVM scaffold1.g27 scaffold1:84897-85646(+)	211	3	152	OCB91088.1	NADH-ubiquinone oxidoreductase [Sanghuangporus baumii]	1722	251	398	150	39.3333	7.5e-26
scaffold1.t28	EVM scaffold1.g28 scaffold1:86936-88080(+)	349	1	348	XP_007264406.1	uncharacterized protein FOMMEDRAFT_119826 [Fomitiporia mediterranea MF3/22] EJD06260.1 hypothetical protein FOMMEDRAFT_119826 [Fomitiporia mediterranea MF3/22]	323	1	323	348	62.069	1.56e-144
scaffold1.t29	EVM scaffold1.g29 scaffold1:90091-90475(+)	112	1	110	KAH8117138.1	hypothetical protein DFH11DRAFT_1579466 [Phellopilus nigrolimitatus]	508	407	507	110	66.3636	4.24e-44
scaffold1.t30	EVM scaffold1.g30 scaffold1:91874-93472(+)	495	1	494	XP_007264412.1	NADH-ubiquinone oxidoreductase [Fomitiporia mediterranea MF3/22] EJD06266.1 NADH-ubiquinone oxidoreductase [Fomitiporia mediterranea MF3/22]	494	1	494	494	92.915	0
scaffold1.t31	EVM scaffold1.g31 scaffold1:95144-98548(-)	982	1	981	XP_007264417.1	uncharacterized protein FOMMEDRAFT_18416 [Fomitiporia mediterranea MF3/22] EJD06271.1 hypothetical protein FOMMEDRAFT_18416 [Fomitiporia mediterranea MF3/22]	991	1	991	994	75.5533	0
scaffold1.t32	EVM scaffold1.g32 scaffold1:98889-99565(+)	176	33	168	OCB91344.1	endoplasmic reticulum protein [Sanghuangporus baumii]	278	62	198	137	89.781	1.23e-75
scaffold1.t33	EVM scaffold1.g33 scaffold1:103344-106755(-)	1006	1	990	OCB91288.1	hypothetical protein A7U60_g1455 [Sanghuangporus baumii]	1046	1	1032	1082	55.1756	0
scaffold1.t34	EVM scaffold1.g34 scaffold1:109535-110872(-)	268	1	261	XP_007264414.1	adenylate kinase 1 [Fomitiporia mediterranea MF3/22] EJD06268.1 adenylate kinase 1 [Fomitiporia mediterranea MF3/22]	261	1	260	261	87.7395	3.8e-163
scaffold1.t35	EVM scaffold1.g35 scaffold1:111217-113285(-)	598	1	595	OCB91089.1	hypothetical protein A7U60_g1654 [Sanghuangporus baumii]	644	1	641	647	62.2875	2.38e-238
scaffold1.t36	EVM scaffold1.g36 scaffold1:113941-115324(+)	278	1	276	XP_007264413.1	uncharacterized protein FOMMEDRAFT_119842 [Fomitiporia mediterranea MF3/22] EJD06267.1 hypothetical protein FOMMEDRAFT_119842 [Fomitiporia mediterranea MF3/22]	243	1	242	276	59.058	8.2e-105
scaffold1.t37	EVM scaffold1.g37 scaffold1:117176-118675(-)	500	1	497	XP_007264423.1	uncharacterized protein FOMMEDRAFT_153684 [Fomitiporia mediterranea MF3/22] EJD06277.1 hypothetical protein FOMMEDRAFT_153684 [Fomitiporia mediterranea MF3/22]	507	1	505	506	60.0791	1.91e-212
scaffold1.t38	EVM scaffold1.g38 scaffold1:119727-120532(+)	193	1	191	OCB91355.1	small GTPase Cdc42 [Sanghuangporus baumii]	192	1	191	191	97.9058	2.33e-135
scaffold1.t39	EVM scaffold1.g39 scaffold1:121738-122869(+)	219	1	218	OCB91356.1	ras-domain-containing protein [Sanghuangporus baumii]	213	1	213	218	75.6881	2.14e-106
scaffold1.t40	EVM scaffold1.g40 scaffold1:125961-127440(+)	345	1	344	OCB91357.1	NmrA-domain-containing protein [Sanghuangporus baumii]	334	1	334	352	69.6023	2.67e-168
scaffold1.t41	EVM scaffold1.g41 scaffold1:127749-129968(-)	554	1	553	OCB91358.1	general amino acid permease 1 [Sanghuangporus baumii]	555	1	555	555	84.8649	0
scaffold1.t42	EVM scaffold1.g42 scaffold1:132648-136020(-)	1088	1	1087	OCB91362.1	hypothetical protein A7U60_g1401 [Sanghuangporus baumii]	1343	259	1343	1106	57.0524	0
scaffold1.t45	EVM scaffold1.g45 scaffold1:143189-144865(-)	465	1	464	OCB91090.1	glutamate 5-kinase [Sanghuangporus baumii]	561	91	561	477	81.761	3.11e-258
scaffold1.t46	EVM scaffold1.g46 scaffold1:146091-147377(+)	346	1	312	OCB91091.1	DNA glycosylase [Sanghuangporus baumii]	366	1	314	314	77.0701	3.67e-162
scaffold1.t47	EVM scaffold1.g47 scaffold1:147662-149866(-)	575	12	574	XP_007264375.1	uncharacterized protein FOMMEDRAFT_104743 [Fomitiporia mediterranea MF3/22] EJD06229.1 hypothetical protein FOMMEDRAFT_104743 [Fomitiporia mediterranea MF3/22]	562	6	562	563	72.6465	4.92e-298
scaffold1.t48	EVM scaffold1.g48 scaffold1:150826-152230(-)	377	23	374	XP_007264374.1	tryptophanyl-tRNA synthetase [Fomitiporia mediterranea MF3/22] EJD06228.1 tryptophanyl-tRNA synthetase [Fomitiporia mediterranea MF3/22]	367	15	366	352	78.4091	5.02e-208
scaffold1.t49	EVM scaffold1.g49 scaffold1:152555-155422(+)	689	1	676	OCB91093.1	hypothetical protein A7U60_g1658 [Sanghuangporus baumii]	685	23	678	679	70.5449	0
scaffold1.t50	EVM scaffold1.g50 scaffold1:155805-158463(-)	870	1	849	OCB91094.1	P-loop containing nucleoside triphosphate hydrolase protein [Sanghuangporus baumii]	869	1	831	858	63.1702	0
scaffold1.t51	EVM scaffold1.g51 scaffold1:158669-159058(+)	109	1	108	XP_007264371.1	uncharacterized protein FOMMEDRAFT_153626 [Fomitiporia mediterranea MF3/22] EJD06225.1 hypothetical protein FOMMEDRAFT_153626 [Fomitiporia mediterranea MF3/22]	108	1	108	108	86.1111	3e-59
scaffold1.t52	EVM scaffold1.g52 scaffold1:159506-160722(+)	310	47	306	OCB91096.1	hypothetical protein A7U60_g1661 [Sanghuangporus baumii]	342	53	336	311	44.0514	3.31e-49
scaffold1.t53	EVM scaffold1.g53 scaffold1:161103-163571(-)	630	3	625	OCB91097.1	hypothetical protein A7U60_g1662 [Sanghuangporus baumii]	1833	1212	1831	625	74.24	1.2e-290
scaffold1.t54	EVM scaffold1.g54 scaffold1:163933-165944(-)	529	81	528	KAH8114205.1	solute carrier family 41 member 1 [Phellopilus nigrolimitatus]	501	44	501	458	77.7293	7.73e-242
scaffold1.t55	EVM scaffold1.g55 scaffold1:166342-168509(-)	647	1	528	OCB91097.1	hypothetical protein A7U60_g1662 [Sanghuangporus baumii]	1833	1	531	532	87.594	0
scaffold1.t56	EVM scaffold1.g56 scaffold1:168962-170170(-)	369	67	368	KAH8114208.1	phosphoribosyl pyrophosphokinase [Phellopilus nigrolimitatus]	327	26	327	302	87.7483	3.69e-189
scaffold1.t57	EVM scaffold1.g57 scaffold1:170700-171401(+)	192	6	169	THH04472.1	hypothetical protein EW145_g5497 [Phellinidium pouzarii]	198	2	163	164	71.3415	1.91e-80
scaffold1.t58	EVM scaffold1.g58 scaffold1:172218-174174(-)	528	1	527	OCB91099.1	hypothetical protein A7U60_g1664 [Sanghuangporus baumii]	518	1	518	528	76.5152	1.2e-275
scaffold1.t59	EVM scaffold1.g59 scaffold1:174750-176049(+)	396	4	389	OCB91100.1	hypothetical protein A7U60_g1665 [Sanghuangporus baumii]	412	1	406	418	52.8708	1.06e-82
scaffold1.t60	EVM scaffold1.g60 scaffold1:176699-177773(+)	339	1	324	OCB91101.1	hypothetical protein A7U60_g1666 [Sanghuangporus baumii]	352	1	318	330	60.6061	5.26e-113
scaffold1.t61	EVM scaffold1.g61 scaffold1:178201-179961(-)	488	2	487	OCB91102.1	hypothetical protein A7U60_g1667 [Sanghuangporus baumii]	509	3	509	514	74.5136	1.41e-259
scaffold1.t62	EVM scaffold1.g62 scaffold1:180591-182389(+)	565	61	534	OCB91104.1	polysaccharide lyase family 14 protein [Sanghuangporus baumii]	538	32	508	479	63.4656	1.12e-206
scaffold1.t63	EVM scaffold1.g63 scaffold1:182580-183851(-)	424	14	423	OCB91105.1	hypothetical protein A7U60_g1670 [Sanghuangporus baumii]	419	5	418	420	54.5238	3.19e-145
scaffold1.t64	EVM scaffold1.g64 scaffold1:185866-188680(+)	905	1	904	OCB91108.1	glycoside hydrolase [Sanghuangporus baumii]	915	1	915	916	78.2751	0
scaffold1.t65	EVM scaffold1.g65 scaffold1:193841-195370(+)	306	1	305	XP_007264391.1	uncharacterized protein FOMMEDRAFT_104762 [Fomitiporia mediterranea MF3/22] EJD06245.1 hypothetical protein FOMMEDRAFT_104762 [Fomitiporia mediterranea MF3/22]	303	1	303	308	78.8961	1.34e-169
scaffold1.t66	EVM scaffold1.g66 scaffold1:196569-199187(-)	764	1	644	OCB91111.1	MIF4G-domain-containing protein [Sanghuangporus baumii]	951	1	671	672	87.3512	0
scaffold1.t67	EVM scaffold1.g67 scaffold1:200107-200931(+)	258	3	257	OCB91112.1	Calcipressin [Sanghuangporus baumii]	259	1	259	261	77.0115	1.45e-134
scaffold1.t69	EVM scaffold1.g69 scaffold1:203546-205171(+)	426	1	425	OCB91113.1	hypothetical protein A7U60_g1678 [Sanghuangporus baumii]	423	1	423	425	74.8235	5.86e-231
scaffold1.t70	EVM scaffold1.g70 scaffold1:206025-208430(-)	765	1	764	OCB91114.1	kinase-like protein [Sanghuangporus baumii]	854	99	854	767	71.1864	0
scaffold1.t71	EVM scaffold1.g71 scaffold1:209588-211897(+)	646	12	645	OCB91115.1	translation initiation factor eIF-2A [Sanghuangporus baumii]	644	14	644	634	82.0189	0
scaffold1.t73	EVM scaffold1.g73 scaffold1:216598-217519(-)	227	7	225	TDL24368.1	hypothetical protein BD410DRAFT_118974 [Rickenella mellea]	675	152	350	222	30.6306	3.35e-17
scaffold1.t74	EVM scaffold1.g74 scaffold1:218517-219569(+)	273	1	270	KAH8114231.1	hypothetical protein DFH11DRAFT_256471 [Phellopilus nigrolimitatus]	258	1	255	273	69.2308	8.21e-112
scaffold1.t75	EVM scaffold1.g75 scaffold1:219729-223287(-)	1133	1	1126	OCB86573.1	hypothetical protein A7U60_g6469 [Sanghuangporus baumii]	1096	1	1089	1170	43.7607	6.89e-226
scaffold1.t76	EVM scaffold1.g76 scaffold1:223540-225621(-)	632	2	631	OCB86572.1	actin-like ATPase domain-containing protein [Sanghuangporus baumii]	631	5	631	630	85.0794	0
scaffold1.t77	EVM scaffold1.g77 scaffold1:226474-227391(+)	270	1	269	OCB86571.1	NAD-binding protein [Sanghuangporus baumii]	255	1	255	269	68.4015	1.16e-119
scaffold1.t78	EVM scaffold1.g78 scaffold1:227707-228708(-)	256	1	216	OCB86570.1	OPA3-domain-containing protein [Sanghuangporus baumii]	294	43	225	216	66.6667	1.01e-74
scaffold1.t79	EVM scaffold1.g79 scaffold1:228934-230272(+)	418	41	417	OCB86569.1	SAICAR synthase-like protein [Sanghuangporus baumii]	360	21	358	381	66.6667	3.46e-158
scaffold1.t80	EVM scaffold1.g80 scaffold1:230696-232390(+)	396	6	363	OCB86568.1	RNA polymerase II-associated protein [Sanghuangporus baumii]	445	4	372	371	77.3585	1.3e-194
scaffold1.t81	EVM scaffold1.g81 scaffold1:236711-238028(+)	375	1	311	OCB86567.1	hypothetical protein A7U60_g6463 [Sanghuangporus baumii]	349	42	337	312	53.2051	1.62e-83
scaffold1.t82	EVM scaffold1.g82 scaffold1:244722-246446(-)	575	44	527	OCB86565.1	hypothetical protein A7U60_g6461 [Sanghuangporus baumii]	564	58	524	484	66.3223	4.69e-232
scaffold1.t83	EVM scaffold1.g83 scaffold1:249420-250790(-)	457	1	456	OCB86564.1	hypothetical protein A7U60_g6460 [Sanghuangporus baumii]	456	1	456	456	88.8158	5.45e-303
scaffold1.t84	EVM scaffold1.g84 scaffold1:251615-253415(+)	414	1	413	OCB86563.1	histone acetyltransferase type B catalytic subunit [Sanghuangporus baumii]	413	1	413	413	84.5036	2.32e-257
scaffold1.t85	EVM scaffold1.g85 scaffold1:253560-258367(-)	1474	1	1463	OCB86562.1	hypothetical protein A7U60_g6458 [Sanghuangporus baumii]	1469	1	1465	1477	68.5173	0
scaffold1.t86	EVM scaffold1.g86 scaffold1:258627-259578(+)	266	1	265	KAI5116564.1	hypothetical protein M0805_001549 [Coniferiporia weirii]	265	1	265	266	73.6842	8.19e-133
scaffold1.t88	EVM scaffold1.g88 scaffold1:264022-264787(+)	214	9	179	OCB86560.1	hypothetical protein A7U60_g6456 [Sanghuangporus baumii]	246	51	239	189	65.0794	2.69e-65
scaffold1.t89	EVM scaffold1.g89 scaffold1:265206-268139(+)	800	1	799	OCB86559.1	ubiquitinyl hydrolase [Sanghuangporus baumii]	800	1	800	800	81.75	0
scaffold1.t90	EVM scaffold1.g90 scaffold1:268344-269545(-)	338	1	337	OCB86558.1	Brix-domain-containing protein [Sanghuangporus baumii]	339	1	339	344	84.0116	4.39e-192
scaffold1.t91	EVM scaffold1.g91 scaffold1:269821-271224(+)	468	1	455	OCB86552.1	hypothetical protein A7U60_g6448 [Sanghuangporus baumii]	471	1	456	458	69.6507	1.89e-207
scaffold1.t92	EVM scaffold1.g92 scaffold1:271786-273422(+)	436	1	434	XP_007264308.1	WD40 repeat-like protein [Fomitiporia mediterranea MF3/22] EJD06162.1 WD40 repeat-like protein [Fomitiporia mediterranea MF3/22]	435	1	434	434	92.1659	5.06e-171
scaffold1.t93	EVM scaffold1.g93 scaffold1:273668-274149(-)	125	1	61	KAH8114268.1	transcription elongation factor [Phellopilus nigrolimitatus]	304	231	291	61	95.082	6.16e-28
scaffold1.t94	EVM scaffold1.g94 scaffold1:274248-275528(-)	253	1	234	XP_007264309.1	transcription elongation factor [Fomitiporia mediterranea MF3/22] EJD06163.1 transcription elongation factor [Fomitiporia mediterranea MF3/22]	296	1	221	234	73.9316	2.97e-101
scaffold1.t95	EVM scaffold1.g95 scaffold1:276175-277000(-)	115	19	113	XP_007264310.1	ubiquitin-like protein [Fomitiporia mediterranea MF3/22] EJD06164.1 ubiquitin-like protein [Fomitiporia mediterranea MF3/22]	106	12	105	95	91.5789	6.14e-51
scaffold1.t96	EVM scaffold1.g96 scaffold1:277577-279205(-)	473	1	472	OCB86551.1	glutathione reductase [Sanghuangporus baumii]	856	385	856	472	89.1949	5.83e-308
scaffold1.t97	EVM scaffold1.g97 scaffold1:280627-281292(-)	119	1	113	XP_007264314.1	Tautomerase/MIF [Fomitiporia mediterranea MF3/22] EJD06168.1 Tautomerase/MIF [Fomitiporia mediterranea MF3/22]	113	1	113	113	72.5664	2.8e-54
scaffold1.t98	EVM scaffold1.g98 scaffold1:281935-283761(-)	609	32	604	PAV23368.1	hypothetical protein PNOK_0043600 [Pyrrhoderma noxium]	605	31	603	595	38.8235	2.71e-114
scaffold1.t99	EVM scaffold1.g99 scaffold1:284120-287568(+)	1036	1	1034	OCB86553.1	hypothetical protein A7U60_g6449 [Sanghuangporus baumii]	1061	1	1060	1061	82.6579	0
scaffold1.t100	EVM scaffold1.g100 scaffold1:287881-290225(-)	592	5	590	OCB86554.1	band 7 domain-containing protein [Sanghuangporus baumii]	581	1	579	586	86.6894	0
scaffold1.t101	EVM scaffold1.g101 scaffold1:293247-295124(+)	487	146	486	OCB86556.1	hypothetical protein A7U60_g6452 [Sanghuangporus baumii]	484	149	484	354	63.2768	2.21e-117
scaffold1.t102	EVM scaffold1.g102 scaffold1:302105-304795(-)	843	1	656	OCB86557.1	hypothetical protein A7U60_g6453 [Sanghuangporus baumii]	893	43	689	676	69.2308	2.75e-217
scaffold1.t103	EVM scaffold1.g103 scaffold1:316062-319422(+)	953	1	951	OCB86547.1	hypothetical protein A7U60_g6443 [Sanghuangporus baumii]	935	1	935	951	85.0683	0
scaffold1.t104	EVM scaffold1.g104 scaffold1:319662-322436(+)	773	1	771	OCB86545.1	hypothetical protein A7U60_g6441 [Sanghuangporus baumii]	786	31	782	783	65.3895	0
scaffold1.t105	EVM scaffold1.g105 scaffold1:322682-323828(-)	274	8	268	OCB86544.1	hypothetical protein A7U60_g6440 [Sanghuangporus baumii]	317	14	281	270	68.1481	8.31e-126
scaffold1.t106	EVM scaffold1.g106 scaffold1:325972-328966(+)	977	1	976	OCB86543.1	hypothetical protein A7U60_g6439 [Sanghuangporus baumii]	1048	36	1048	1034	51.6441	1.22e-250
scaffold1.t107	EVM scaffold1.g107 scaffold1:330557-332983(+)	745	1	744	OCB86542.1	kinase-like protein [Sanghuangporus baumii]	774	1	774	783	81.4815	0
scaffold1.t108	EVM scaffold1.g108 scaffold1:334417-335317(+)	257	1	254	XP_007264315.1	Metallo-hydrolase/oxidoreductase [Fomitiporia mediterranea MF3/22] EJD06169.1 Metallo-hydrolase/oxidoreductase [Fomitiporia mediterranea MF3/22]	412	26	279	254	66.9291	1.72e-118
scaffold1.t109	EVM scaffold1.g109 scaffold1:336404-339109(+)	760	1	759	KAH8117641.1	kinase-like domain-containing protein [Phellopilus nigrolimitatus]	716	1	716	766	66.9713	1.65e-271
scaffold1.t110	EVM scaffold1.g110 scaffold1:339441-341284(+)	364	6	363	XP_007264300.1	uncharacterized protein FOMMEDRAFT_119688 [Fomitiporia mediterranea MF3/22] EJD06154.1 hypothetical protein FOMMEDRAFT_119688 [Fomitiporia mediterranea MF3/22]	355	6	341	359	66.8524	1.01e-168
scaffold1.t111	EVM scaffold1.g111 scaffold1:341858-344363(-)	560	1	557	OCB89634.1	vacuolar amino acid permease [Sanghuangporus baumii]	673	112	671	561	80.7487	6.07e-313
scaffold1.t112	EVM scaffold1.g112 scaffold1:345837-346214(+)	95	1	94	KAF2270493.1	hypothetical protein CC78DRAFT_528255 [Didymosphaeria enalia]	93	1	93	94	75.5319	2.49e-49
scaffold1.t113	EVM scaffold1.g113 scaffold1:346464-348369(-)	362	1	361	XP_007264300.1	uncharacterized protein FOMMEDRAFT_119688 [Fomitiporia mediterranea MF3/22] EJD06154.1 hypothetical protein FOMMEDRAFT_119688 [Fomitiporia mediterranea MF3/22]	355	1	355	370	68.6486	6.37e-181
scaffold1.t114	EVM scaffold1.g114 scaffold1:348910-349723(-)	205	3	201	OCB89637.1	phosphatases II [Sanghuangporus baumii]	208	2	208	207	84.5411	3.66e-123
scaffold1.t115	EVM scaffold1.g115 scaffold1:350929-353038(+)	694	1	692	OCB89638.1	hypothetical protein A7U60_g3114 [Sanghuangporus baumii]	712	1	711	734	56.267	2e-210
scaffold1.t116	EVM scaffold1.g116 scaffold1:353565-355883(-)	620	1	619	OCB89639.1	hypothetical protein A7U60_g3115 [Sanghuangporus baumii]	961	339	961	649	68.2589	2.54e-214
scaffold1.t117	EVM scaffold1.g117 scaffold1:358855-359374(+)	107	1	104	XP_007264284.1	uncharacterized protein FOMMEDRAFT_119670 [Fomitiporia mediterranea MF3/22] EJD06138.1 hypothetical protein FOMMEDRAFT_119670 [Fomitiporia mediterranea MF3/22]	105	1	104	104	88.4615	2.94e-58
scaffold1.t118	EVM scaffold1.g118 scaffold1:359612-361655(-)	540	1	539	OCB89641.1	hypothetical protein A7U60_g3117 [Sanghuangporus baumii]	499	2	499	547	59.2322	3.31e-197
scaffold1.t119	EVM scaffold1.g119 scaffold1:362515-370309(-)	1706	3	1698	PAV23344.1	multi-sensor signal transduction histidine kinase [Pyrrhoderma noxium]	1799	8	1788	1804	64.4124	0
scaffold1.t120	EVM scaffold1.g120 scaffold1:371044-374417(+)	852	1	851	AMK37826.1	beta-glucosidase [Inonotus obliquus] AMK37827.1 beta-glucosidase [Inonotus obliquus]	860	1	860	860	90.4651	0
scaffold1.t121	EVM scaffold1.g121 scaffold1:374744-375269(+)	112	20	111	XP_007264289.1	DBR1-domain-containing protein, partial [Fomitiporia mediterranea MF3/22] EJD06143.1 DBR1-domain-containing protein, partial [Fomitiporia mediterranea MF3/22]	462	1	92	92	88.0435	1.2e-55
scaffold1.t122	EVM scaffold1.g122 scaffold1:375609-376819(+)	348	19	331	OCB89642.1	beta-glucosidase [Sanghuangporus baumii]	1251	939	1251	317	72.5552	3.52e-150
scaffold1.t123	EVM scaffold1.g123 scaffold1:377248-377601(+)	118	1	117	OCB89643.1	hypothetical protein A7U60_g3120 [Sanghuangporus baumii]	114	1	114	119	72.2689	1.82e-43
scaffold1.t124	EVM scaffold1.g124 scaffold1:381995-384183(-)	596	1	595	OCB89644.1	RNI-like protein [Sanghuangporus baumii]	607	1	607	607	77.9242	4.59e-315
scaffold1.t125	EVM scaffold1.g125 scaffold1:386016-387856(+)	486	1	485	OCB89645.1	C2-domain-containing protein [Sanghuangporus baumii]	471	1	469	487	78.2341	5.79e-277
scaffold1.t126	EVM scaffold1.g126 scaffold1:388339-390443(-)	684	1	671	OCB89646.1	hypothetical protein A7U60_g3123 [Sanghuangporus baumii]	1213	513	1199	696	61.3506	1.36e-237
scaffold1.t127	EVM scaffold1.g127 scaffold1:391200-393040(-)	489	3	485	OCB89646.1	hypothetical protein A7U60_g3123 [Sanghuangporus baumii]	1213	4	503	509	47.9371	5.43e-132
scaffold1.t128	EVM scaffold1.g128 scaffold1:393329-393825(+)	138	8	134	KAI5119091.1	hypothetical protein M0805_004863 [Coniferiporia weirii]	138	6	130	127	64.5669	2.17e-52
scaffold1.t129	EVM scaffold1.g129 scaffold1:395043-395843(-)	246	8	245	XP_007264239.1	Cloroperoxidase [Fomitiporia mediterranea MF3/22] EJD06093.1 Cloroperoxidase [Fomitiporia mediterranea MF3/22]	244	7	244	238	74.3697	2.8e-130
scaffold1.t130	EVM scaffold1.g130 scaffold1:400121-401891(-)	574	16	571	OCB89649.1	hypothetical protein A7U60_g3126 [Sanghuangporus baumii]	720	119	718	629	36.725	1.25e-59
scaffold1.t131	EVM scaffold1.g131 scaffold1:401916-402352(-)	112	10	109	TBU40254.1	hypothetical protein BD309DRAFT_927475 [Dichomitus squalens] TBU57025.1 hypothetical protein BD310DRAFT_1040089 [Dichomitus squalens]	686	16	123	109	49.5413	2.21e-20
scaffold1.t132	EVM scaffold1.g132 scaffold1:402729-403529(+)	267	1	233	OCB89650.1	hypothetical protein A7U60_g3127 [Sanghuangporus baumii]	261	1	235	237	58.6498	2.85e-87
scaffold1.t133	EVM scaffold1.g133 scaffold1:403770-406454(-)	657	56	623	OCB89651.1	subtilisin-like protein [Sanghuangporus baumii]	652	62	632	572	83.042	0
scaffold1.t134	EVM scaffold1.g134 scaffold1:407098-408683(-)	439	1	438	OCB89652.1	peptide chain release factor eRF/aRF subunit 1 [Sanghuangporus baumii]	438	1	438	438	96.5753	1.63e-304
scaffold1.t135	EVM scaffold1.g135 scaffold1:408978-410457(+)	421	4	415	OCB89653.1	hypothetical protein A7U60_g3130 [Sanghuangporus baumii]	423	7	418	412	79.3689	2.27e-236
scaffold1.t136	EVM scaffold1.g136 scaffold1:410648-411708(-)	237	1	236	XP_007264247.1	TBPIP-domain-containing protein [Fomitiporia mediterranea MF3/22] EJD06101.1 TBPIP-domain-containing protein [Fomitiporia mediterranea MF3/22]	237	1	236	236	79.661	3.65e-115
scaffold1.t137	EVM scaffold1.g137 scaffold1:414401-415017(+)	164	3	156	KAH8117633.1	hypothetical protein DFH11DRAFT_1035164 [Phellopilus nigrolimitatus]	386	90	247	165	34.5455	7.81e-18
scaffold1.t138	EVM scaffold1.g138 scaffold1:416904-417339(+)	89	1	75	XP_007264248.1	bola-like protein [Fomitiporia mediterranea MF3/22] EJD06102.1 bola-like protein [Fomitiporia mediterranea MF3/22]	130	1	75	75	88	8.02e-38
scaffold1.t139	EVM scaffold1.g139 scaffold1:417550-419700(-)	589	1	588	OCB89657.1	MFS general substrate transporter [Sanghuangporus baumii]	588	1	588	588	85.034	0
scaffold1.t140	EVM scaffold1.g140 scaffold1:420079-421586(-)	432	5	431	OCB89658.1	PLC-like phosphodiesterase [Sanghuangporus baumii]	450	28	450	427	80.0937	2.08e-253
scaffold1.t141	EVM scaffold1.g141 scaffold1:423865-425596(+)	452	1	451	OCB89659.1	tryptophanyl-tRNA synthetase [Sanghuangporus baumii]	944	494	944	451	86.918	8.76e-286
scaffold1.t142	EVM scaffold1.g142 scaffold1:426169-427257(+)	306	1	305	OCB89660.1	TBP-domain-containing protein [Sanghuangporus baumii]	311	1	311	312	85.8974	1.55e-156
scaffold1.t143	EVM scaffold1.g143 scaffold1:429131-429891(+)	213	8	212	OCB89661.1	hypothetical protein A7U60_g3138 [Sanghuangporus baumii]	193	8	193	212	47.6415	2.17e-41
scaffold1.t144	EVM scaffold1.g144 scaffold1:430538-434592(-)	1315	1	1313	OCB89662.1	hypothetical protein A7U60_g3139 [Sanghuangporus baumii]	1342	1	1341	1359	79.6174	0
scaffold1.t145	EVM scaffold1.g145 scaffold1:436388-437376(+)	248	1	244	OCB89663.1	ribosomal protein L15 [Sanghuangporus baumii]	246	1	244	244	91.8033	7.76e-161
scaffold1.t146	EVM scaffold1.g146 scaffold1:437493-438528(-)	290	1	208	XP_007264257.1	PRP38-domain-containing protein [Fomitiporia mediterranea MF3/22] EJD06111.1 PRP38-domain-containing protein [Fomitiporia mediterranea MF3/22]	284	1	204	208	83.6538	1.84e-116
scaffold1.t147	EVM scaffold1.g147 scaffold1:439169-440524(-)	452	1	398	OCB91001.1	hypothetical protein A7U60_g1748 [Sanghuangporus baumii]	463	1	398	422	32.2275	2.15e-44
scaffold1.t148	EVM scaffold1.g148 scaffold1:441517-443517(-)	630	43	628	OCB89675.1	hypothetical protein A7U60_g3152 [Sanghuangporus baumii]	629	49	629	588	48.2993	6.58e-184
scaffold1.t149	EVM scaffold1.g149 scaffold1:445097-445900(+)	229	6	228	OCB89674.1	hypothetical protein A7U60_g3151 [Sanghuangporus baumii]	232	10	232	226	76.5487	1.8e-128
scaffold1.t150	EVM scaffold1.g150 scaffold1:446257-447586(-)	423	16	422	OCB89673.1	hypothetical protein A7U60_g3150 [Sanghuangporus baumii]	416	28	415	408	73.2843	4.71e-190
scaffold1.t151	EVM scaffold1.g151 scaffold1:449073-450957(+)	506	1	505	OCB89672.1	hypothetical protein A7U60_g3149 [Sanghuangporus baumii]	498	1	498	510	69.8039	1.24e-243
scaffold1.t152	EVM scaffold1.g152 scaffold1:453321-454774(+)	373	1	372	OCB89671.1	hypothetical protein A7U60_g3148 [Sanghuangporus baumii]	376	1	375	375	74.1333	1.2e-179
scaffold1.t153	EVM scaffold1.g153 scaffold1:458364-459178(-)	255	6	250	OCB89670.1	GDSL lipase/acylhydrolase [Sanghuangporus baumii]	357	6	250	245	67.3469	1.5e-118
scaffold1.t154	EVM scaffold1.g154 scaffold1:462351-465683(-)	809	52	806	THH10002.1	hypothetical protein EW145_g1623 [Phellinidium pouzarii]	1432	772	1430	788	45.3046	1.49e-193
scaffold1.t155	EVM scaffold1.g155 scaffold1:465946-468720(-)	710	1	709	OCB89666.1	hypothetical protein A7U60_g3143 [Sanghuangporus baumii]	868	160	868	711	92.4051	0
scaffold1.t156	EVM scaffold1.g156 scaffold1:469941-471413(+)	399	14	397	OCB89667.1	hypothetical protein A7U60_g3144 [Sanghuangporus baumii]	391	1	387	387	90.1809	1.45e-237
scaffold1.t157	EVM scaffold1.g157 scaffold1:472563-474104(+)	324	33	314	OCB89668.1	glycoside hydrolase family 88 protein [Sanghuangporus baumii]	870	112	393	282	81.9149	7.36e-163
scaffold1.t158	EVM scaffold1.g158 scaffold1:475747-477347(+)	457	134	423	THH06303.1	hypothetical protein EW145_g4182 [Phellinidium pouzarii]	516	223	513	298	40.2685	1.23e-45
scaffold1.t159	EVM scaffold1.g159 scaffold1:478119-480340(-)	447	15	435	OCB84691.1	alcohol dehydrogenase [Sanghuangporus baumii]	1336	407	852	461	55.9653	3.31e-150
scaffold1.t160	EVM scaffold1.g160 scaffold1:485299-487903(+)	741	194	451	XP_017991623.1	transcription elongation factor spt5 [Malassezia pachydermatis] KOS13991.1 transcription elongation factor spt5 [Malassezia pachydermatis]	1112	316	566	292	28.0822	4.82e-14
scaffold1.t161	EVM scaffold1.g161 scaffold1:491533-491823(+)	77	1	68	KAH8114280.1	hypothetical protein DFH11DRAFT_258773 [Phellopilus nigrolimitatus] KAH8117675.1 hypothetical protein DFH11DRAFT_1039637 [Phellopilus nigrolimitatus]	242	169	236	68	55.8824	1.02e-17
scaffold1.t163	EVM scaffold1.g163 scaffold1:495719-497653(-)	608	19	380	OCB89677.1	hypothetical protein A7U60_g3154 [Sanghuangporus baumii]	495	96	454	369	65.3117	6.57e-129
scaffold1.t164	EVM scaffold1.g164 scaffold1:505493-506195(-)	192	4	179	OCB89678.1	phosphatases II [Sanghuangporus baumii]	180	2	177	176	85.7955	1.65e-107
scaffold1.t165	EVM scaffold1.g165 scaffold1:507777-510350(-)	641	1	640	XP_007264237.1	succinate dehydrogenase [Fomitiporia mediterranea MF3/22] EJD06091.1 succinate dehydrogenase [Fomitiporia mediterranea MF3/22]	643	1	643	643	95.0233	0
scaffold1.t166	EVM scaffold1.g166 scaffold1:510603-513411(-)	807	1	806	OCB89680.1	hypothetical protein A7U60_g3157 [Sanghuangporus baumii]	804	1	804	810	77.037	0
scaffold1.t167	EVM scaffold1.g167 scaffold1:513570-517898(+)	1160	1	1159	OCB89681.1	hypothetical protein A7U60_g3158 [Sanghuangporus baumii]	1158	1	1158	1159	87.8343	0
scaffold1.t168	EVM scaffold1.g168 scaffold1:518095-518760(-)	166	1	165	OCB89682.1	hypothetical protein A7U60_g3159 [Sanghuangporus baumii]	167	1	167	167	91.018	3.63e-99
scaffold1.t169	EVM scaffold1.g169 scaffold1:518913-519588(+)	153	1	152	XP_007264231.1	DNA-binding TFAR19-related protein [Fomitiporia mediterranea MF3/22] EJD06085.1 DNA-binding TFAR19-related protein [Fomitiporia mediterranea MF3/22]	151	1	151	153	77.1242	1.08e-61
scaffold1.t170	EVM scaffold1.g170 scaffold1:519827-524793(+)	1432	1	1431	XP_007264230.1	uncharacterized protein FOMMEDRAFT_166367 [Fomitiporia mediterranea MF3/22] EJD06084.1 hypothetical protein FOMMEDRAFT_166367 [Fomitiporia mediterranea MF3/22]	1441	1	1441	1452	68.1818	0
scaffold1.t171	EVM scaffold1.g171 scaffold1:526287-527454(-)	284	1	279	XP_007264228.1	DUF298-domain-containing protein [Fomitiporia mediterranea MF3/22] EJD06082.1 DUF298-domain-containing protein [Fomitiporia mediterranea MF3/22]	287	1	276	279	69.1756	7.62e-141
scaffold1.t172	EVM scaffold1.g172 scaffold1:528865-530034(+)	390	12	387	XP_007264227.1	uncharacterized protein FOMMEDRAFT_153443 [Fomitiporia mediterranea MF3/22] EJD06081.1 hypothetical protein FOMMEDRAFT_153443 [Fomitiporia mediterranea MF3/22]	442	67	442	376	52.6596	2.23e-129
scaffold1.t173	EVM scaffold1.g173 scaffold1:530234-530928(+)	200	5	195	OCB89686.1	hypothetical protein A7U60_g3163 [Sanghuangporus baumii]	615	3	196	194	77.8351	4.39e-82
scaffold1.t174	EVM scaffold1.g174 scaffold1:530992-532355(+)	417	1	415	XP_007264226.1	uncharacterized protein FOMMEDRAFT_18283 [Fomitiporia mediterranea MF3/22] EJD06080.1 hypothetical protein FOMMEDRAFT_18283 [Fomitiporia mediterranea MF3/22]	554	123	548	427	64.4028	6.18e-140
scaffold1.t175	EVM scaffold1.g175 scaffold1:532533-533079(-)	125	1	122	OCB89687.1	hypothetical protein A7U60_g3164 [Sanghuangporus baumii]	121	1	121	122	87.7049	1.16e-72
scaffold1.t176	EVM scaffold1.g176 scaffold1:533270-534505(+)	296	1	294	OCB89688.1	DUF367-domain-containing protein [Sanghuangporus baumii]	288	1	287	294	77.8912	5.38e-149
scaffold1.t177	EVM scaffold1.g177 scaffold1:535097-536675(-)	483	4	482	OCB89689.1	Clavaminate synthase-like protein [Sanghuangporus baumii]	468	4	468	487	61.191	5.47e-198
scaffold1.t178	EVM scaffold1.g178 scaffold1:536830-543541(+)	1981	37	1980	XP_007264223.1	SNF2 chromatin remodeling protein [Fomitiporia mediterranea MF3/22] EJD06077.1 SNF2 chromatin remodeling protein [Fomitiporia mediterranea MF3/22]	1944	1	1943	1949	83.1709	0
scaffold1.t179	EVM scaffold1.g179 scaffold1:547530-549185(-)	450	1	447	XP_007264221.1	uncharacterized protein FOMMEDRAFT_166360 [Fomitiporia mediterranea MF3/22] EJD06075.1 hypothetical protein FOMMEDRAFT_166360 [Fomitiporia mediterranea MF3/22]	428	1	425	449	71.9376	2.16e-217
scaffold1.t180	EVM scaffold1.g180 scaffold1:553276-554128(-)	226	6	217	XP_007264219.1	RTA1 like protein, partial [Fomitiporia mediterranea MF3/22] EJD06073.1 RTA1 like protein, partial [Fomitiporia mediterranea MF3/22]	264	46	259	214	68.2243	1.6e-98
scaffold1.t181	EVM scaffold1.g181 scaffold1:555790-556681(+)	231	1	230	XP_007264218.1	uncharacterized protein FOMMEDRAFT_18275 [Fomitiporia mediterranea MF3/22] EJD06072.1 hypothetical protein FOMMEDRAFT_18275 [Fomitiporia mediterranea MF3/22]	209	1	209	231	70.5628	1.15e-96
scaffold1.t182	EVM scaffold1.g182 scaffold1:560289-562796(+)	770	10	769	OCB89696.1	hypothetical protein A7U60_g3175 [Sanghuangporus baumii]	775	1	775	776	77.4485	0
scaffold1.t183	EVM scaffold1.g183 scaffold1:563749-564794(+)	259	1	254	XP_007264214.1	SGNH hydrolase [Fomitiporia mediterranea MF3/22] EJD06068.1 SGNH hydrolase [Fomitiporia mediterranea MF3/22]	271	15	268	254	72.0472	1.71e-136
scaffold1.t184	EVM scaffold1.g184 scaffold1:564887-565984(-)	308	4	307	KAH8117591.1	tRNA-intron endonuclease catalytic domain-like protein [Phellopilus nigrolimitatus]	310	7	310	305	65.5738	5.04e-139
scaffold1.t185	EVM scaffold1.g185 scaffold1:567673-568963(+)	391	1	390	OCB89699.1	hypothetical protein A7U60_g3178 [Sanghuangporus baumii]	385	1	385	390	54.8718	1.29e-122
scaffold1.t186	EVM scaffold1.g186 scaffold1:571761-575217(-)	802	1	801	XP_007264210.1	DNA repair helicase [Fomitiporia mediterranea MF3/22] EJD06064.1 DNA repair helicase [Fomitiporia mediterranea MF3/22]	800	1	800	802	92.8928	0
scaffold1.t187	EVM scaffold1.g187 scaffold1:576117-577769(+)	458	36	455	OCB89701.1	FAD/NAD-binding domain-containing protein [Sanghuangporus baumii]	456	4	454	451	66.5188	1.39e-210
scaffold1.t188	EVM scaffold1.g188 scaffold1:577964-579593(-)	335	1	334	OCB89702.1	inositol phosphatase [Sanghuangporus baumii]	335	1	335	335	95.5224	9.59e-231
scaffold1.t189	EVM scaffold1.g189 scaffold1:579952-582631(-)	838	1	579	OCB89703.1	hypothetical protein A7U60_g3182 [Sanghuangporus baumii]	710	32	514	590	42.2034	2.26e-28
scaffold1.t190	EVM scaffold1.g190 scaffold1:583525-584710(+)	331	6	330	XP_007264206.1	uncharacterized protein FOMMEDRAFT_104518 [Fomitiporia mediterranea MF3/22] EJD06060.1 hypothetical protein FOMMEDRAFT_104518 [Fomitiporia mediterranea MF3/22]	295	3	295	331	60.7251	1.21e-120
scaffold1.t191	EVM scaffold1.g191 scaffold1:585444-587988(+)	609	31	603	OCB89705.1	hypothetical protein A7U60_g3184 [Sanghuangporus baumii]	596	21	593	574	81.3589	0
scaffold1.t192	EVM scaffold1.g192 scaffold1:588886-592450(-)	958	1	957	XP_007269720.1	FTHFS-domain-containing protein [Fomitiporia mediterranea MF3/22] EJD00259.1 FTHFS-domain-containing protein [Fomitiporia mediterranea MF3/22]	946	1	946	957	84.8485	0
scaffold1.t193	EVM scaffold1.g193 scaffold1:592935-593893(+)	296	75	289	XP_007264199.1	GrpE nucleotide exchange factor [Fomitiporia mediterranea MF3/22] EJD06053.1 GrpE nucleotide exchange factor [Fomitiporia mediterranea MF3/22]	225	13	222	218	82.1101	1.37e-96
scaffold1.t194	EVM scaffold1.g194 scaffold1:594140-595588(-)	421	3	420	XP_007264200.1	phenylalanyl-tRNA synthetase [Fomitiporia mediterranea MF3/22] EJD06054.1 phenylalanyl-tRNA synthetase [Fomitiporia mediterranea MF3/22]	424	12	424	418	81.3397	8.47e-253
scaffold1.t195	EVM scaffold1.g195 scaffold1:596285-597735(+)	420	1	400	OCB84038.1	hypothetical protein A7U60_g8709 [Sanghuangporus baumii]	530	111	495	419	49.1647	4.35e-84
scaffold1.t196	EVM scaffold1.g196 scaffold1:600491-602425(-)	645	12	643	OCB84040.1	hypothetical protein A7U60_g8711 [Sanghuangporus baumii]	750	14	748	746	47.319	6.96e-177
scaffold1.t197	EVM scaffold1.g197 scaffold1:602801-605564(+)	582	1	581	OCB84041.1	glycoside hydrolase family 5 protein [Sanghuangporus baumii]	584	1	584	585	82.5641	0
scaffold1.t198	EVM scaffold1.g198 scaffold1:607215-608666(-)	404	1	403	OCB84070.1	hypothetical protein A7U60_g8741 [Sanghuangporus baumii]	474	64	474	412	80.5825	1.3e-243
scaffold1.t199	EVM scaffold1.g199 scaffold1:608881-613320(+)	1134	1	1133	OCB84071.1	P-loop containing nucleoside triphosphate hydrolase protein [Sanghuangporus baumii]	1168	1	1168	1188	70.1178	0
scaffold1.t200	EVM scaffold1.g200 scaffold1:614113-615399(-)	344	1	343	OCB84072.1	hypothetical protein A7U60_g8743 [Sanghuangporus baumii]	341	1	341	345	82.029	1.81e-134
scaffold1.t201	EVM scaffold1.g201 scaffold1:617177-619062(+)	580	1	575	OCB84073.1	hypothetical protein A7U60_g8744 [Sanghuangporus baumii]	1065	483	1064	598	47.4916	4.82e-125
scaffold1.t202	EVM scaffold1.g202 scaffold1:619711-620838(-)	238	31	237	OCB84074.1	hypothetical protein A7U60_g8745 [Sanghuangporus baumii]	585	412	585	208	62.9808	1.37e-73
scaffold1.t203	EVM scaffold1.g203 scaffold1:621177-622521(-)	372	39	365	XP_007264191.1	uncharacterized protein FOMMEDRAFT_139333 [Fomitiporia mediterranea MF3/22] EJD06045.1 hypothetical protein FOMMEDRAFT_139333 [Fomitiporia mediterranea MF3/22]	330	1	328	328	79.2683	3.1e-187
scaffold1.t204	EVM scaffold1.g204 scaffold1:622860-624397(+)	385	1	383	OCB84075.1	glycosyltransferase family 15 protein [Sanghuangporus baumii]	384	1	384	384	86.9792	3.98e-264
scaffold1.t205	EVM scaffold1.g205 scaffold1:624765-628314(-)	1014	1	1007	OCB84076.1	hypothetical protein A7U60_g8747 [Sanghuangporus baumii]	1103	85	1064	1010	75.2475	0
scaffold1.t206	EVM scaffold1.g206 scaffold1:629078-632327(+)	742	1	729	OCB84691.1	alcohol dehydrogenase [Sanghuangporus baumii]	1336	1	734	795	58.8679	2.18e-307
scaffold1.t207	EVM scaffold1.g207 scaffold1:633643-634875(+)	344	1	343	THH06302.1	hypothetical protein EW145_g4183 [Phellinidium pouzarii]	403	102	403	346	50.289	8.74e-110
scaffold1.t208	EVM scaffold1.g208 scaffold1:635454-636924(-)	409	112	403	TDL17695.1	hypothetical protein BD410DRAFT_901363 [Rickenella mellea]	503	199	501	305	37.0492	1.95e-36
scaffold1.t209	EVM scaffold1.g209 scaffold1:637513-639361(+)	426	1	310	XP_007264188.1	dolichyl-diphosphooligosaccharide-protein glycotransferase [Fomitiporia mediterranea MF3/22] EJD06042.1 dolichyl-diphosphooligosaccharide-protein glycotransferase [Fomitiporia mediterranea MF3/22]	310	1	308	310	79.3548	5.75e-173
scaffold1.t210	EVM scaffold1.g210 scaffold1:639537-644700(-)	1648	1	1603	OCB84077.1	hypothetical protein A7U60_g8749 [Sanghuangporus baumii]	1844	26	1640	1653	58.9837	0
scaffold1.t211	EVM scaffold1.g211 scaffold1:645311-648248(-)	758	1	757	OCB84078.1	ARM repeat-containing protein [Sanghuangporus baumii]	754	1	754	759	82.8722	0
scaffold1.t212	EVM scaffold1.g212 scaffold1:649966-653801(-)	972	2	971	OCB84079.1	kinesin heavy chain [Sanghuangporus baumii]	1000	3	1000	998	88.5772	0
scaffold1.t213	EVM scaffold1.g213 scaffold1:654084-658015(-)	1188	1	1187	OCB84080.1	kinesin-domain-containing protein [Sanghuangporus baumii]	1183	1	1183	1188	79.0404	0
scaffold1.t214	EVM scaffold1.g214 scaffold1:658208-658655(+)	113	1	112	XP_007264183.1	Elf1-domain-containing protein [Fomitiporia mediterranea MF3/22] EJD06037.1 Elf1-domain-containing protein [Fomitiporia mediterranea MF3/22]	112	1	112	112	89.2857	3.87e-66
scaffold1.t215	EVM scaffold1.g215 scaffold1:659221-659823(+)	130	1	129	XP_007264182.1	vacuolar protein sorting 55 [Fomitiporia mediterranea MF3/22] EJD06036.1 vacuolar protein sorting 55 [Fomitiporia mediterranea MF3/22]	129	1	129	129	93.0233	1.04e-78
scaffold1.t216	EVM scaffold1.g216 scaffold1:660076-664794(-)	1317	1	1313	OCB84083.1	hypothetical protein A7U60_g8755 [Sanghuangporus baumii]	1321	1	1319	1325	75.6981	0
scaffold1.t217	EVM scaffold1.g217 scaffold1:665020-673273(+)	2324	1	2307	OCB84084.1	hypothetical protein A7U60_g8756 [Sanghuangporus baumii]	2812	1	2274	2331	69.4123	0
scaffold1.t218	EVM scaffold1.g218 scaffold1:673391-673768(-)	89	1	88	PAV23250.1	dolichol phosphate-mannose biosynthesis regulatory [Pyrrhoderma noxium]	88	1	88	88	86.3636	6.82e-49
scaffold1.t219	EVM scaffold1.g219 scaffold1:674498-675830(+)	354	5	353	XP_007264178.1	uncharacterized protein FOMMEDRAFT_166326 [Fomitiporia mediterranea MF3/22] EJD06032.1 hypothetical protein FOMMEDRAFT_166326 [Fomitiporia mediterranea MF3/22]	542	193	541	352	65.3409	1.32e-152
scaffold1.t220	EVM scaffold1.g220 scaffold1:676561-680141(-)	969	1	968	OCB84085.1	hypothetical protein A7U60_g8757 [Sanghuangporus baumii]	2211	1102	2091	994	63.3803	0
scaffold1.t221	EVM scaffold1.g221 scaffold1:681164-685827(-)	1101	1	1073	OCB84085.1	hypothetical protein A7U60_g8757 [Sanghuangporus baumii]	2211	1	1090	1155	51.8615	5.44e-300
scaffold1.t222	EVM scaffold1.g222 scaffold1:686026-687645(+)	444	1	442	OCB84086.1	hypothetical protein A7U60_g8758 [Sanghuangporus baumii]	466	1	461	469	64.1791	2.58e-195
scaffold1.t223	EVM scaffold1.g223 scaffold1:687785-689262(-)	302	1	301	XP_007264173.1	pirin domain-containing protein [Fomitiporia mediterranea MF3/22] EJD06027.1 pirin domain-containing protein [Fomitiporia mediterranea MF3/22]	303	1	302	302	85.4305	8.03e-193
scaffold1.t224	EVM scaffold1.g224 scaffold1:689702-691025(-)	269	1	268	XP_007264172.1	ClpP/crotonase [Fomitiporia mediterranea MF3/22] EJD06026.1 ClpP/crotonase [Fomitiporia mediterranea MF3/22]	255	1	255	268	70.8955	4.33e-131
scaffold1.t225	EVM scaffold1.g225 scaffold1:691722-692452(-)	114	2	113	PAV23243.1	crotonase [Pyrrhoderma noxium]	269	158	269	112	79.4643	1.28e-55
scaffold1.t226	EVM scaffold1.g226 scaffold1:693416-696048(-)	738	1	736	OCB84088.1	hypothetical protein A7U60_g8760 [Sanghuangporus baumii]	1094	1	753	758	68.4697	0
scaffold1.t227	EVM scaffold1.g227 scaffold1:697165-701237(+)	1074	1	1073	OCB84089.1	hypothetical protein A7U60_g8761 [Sanghuangporus baumii]	1090	1	1090	1090	94.6789	0
scaffold1.t228	EVM scaffold1.g228 scaffold1:701971-702344(+)	107	1	106	OCB84090.1	hypothetical protein A7U60_g8762 [Sanghuangporus baumii]	196	86	191	106	71.6981	4.27e-44
scaffold1.t229	EVM scaffold1.g229 scaffold1:702428-703280(-)	231	4	230	OCB84091.1	hypothetical protein A7U60_g8763 [Sanghuangporus baumii]	927	701	927	227	82.3789	1.18e-123
scaffold1.t230	EVM scaffold1.g230 scaffold1:703888-706775(-)	679	1	659	OCB84091.1	hypothetical protein A7U60_g8763 [Sanghuangporus baumii]	927	35	674	662	77.9456	0
scaffold1.t231	EVM scaffold1.g231 scaffold1:707026-709884(+)	827	2	822	OCB84092.1	nucleolar complex-associated protein 3 [Sanghuangporus baumii]	870	5	866	864	71.5278	0
scaffold1.t232	EVM scaffold1.g232 scaffold1:717829-719610(-)	567	1	566	OCB84093.1	hypothetical protein A7U60_g8765 [Sanghuangporus baumii]	575	1	575	576	77.7778	7.54e-308
scaffold1.t233	EVM scaffold1.g233 scaffold1:721367-722251(+)	277	2	257	OCB84094.1	UEV-domain-containing protein [Sanghuangporus baumii]	599	277	535	262	61.0687	5.97e-76
scaffold1.t234	EVM scaffold1.g234 scaffold1:729896-732600(-)	758	3	756	OCB84095.1	hypothetical protein A7U60_g8767 [Sanghuangporus baumii]	757	4	756	771	71.2062	0
scaffold1.t235	EVM scaffold1.g235 scaffold1:734132-735804(-)	492	1	439	XP_007264159.1	uncharacterized protein FOMMEDRAFT_104428 [Fomitiporia mediterranea MF3/22] EJD06013.1 hypothetical protein FOMMEDRAFT_104428 [Fomitiporia mediterranea MF3/22]	454	1	400	458	56.3319	4.11e-128
scaffold1.t236	EVM scaffold1.g236 scaffold1:736961-738281(-)	407	1	372	OCB84096.1	hypothetical protein A7U60_g8768 [Sanghuangporus baumii]	747	1	367	407	47.1744	3.53e-67
scaffold1.t237	EVM scaffold1.g237 scaffold1:738718-740501(+)	444	1	443	XP_007264157.1	FAD/NAD-binding domain-containing protein [Fomitiporia mediterranea MF3/22] EJD06011.1 FAD/NAD-binding domain-containing protein [Fomitiporia mediterranea MF3/22]	444	1	443	443	81.7156	1.05e-273
scaffold1.t238	EVM scaffold1.g238 scaffold1:741069-743850(-)	762	1	761	OCB84098.1	Adaptor protein complex beta subunit [Sanghuangporus baumii]	810	31	810	807	83.6431	0
scaffold1.t239	EVM scaffold1.g239 scaffold1:744116-745373(+)	368	1	367	XP_007264155.1	uncharacterized protein FOMMEDRAFT_166306 [Fomitiporia mediterranea MF3/22] EJD06009.1 hypothetical protein FOMMEDRAFT_166306 [Fomitiporia mediterranea MF3/22]	340	1	340	376	47.6064	4.75e-87
scaffold1.t240	EVM scaffold1.g240 scaffold1:746563-748381(+)	335	1	117	XP_007264153.1	UBC-like protein, partial [Fomitiporia mediterranea MF3/22] EJD06007.1 UBC-like protein, partial [Fomitiporia mediterranea MF3/22]	172	22	172	151	55.6291	5.93e-36
scaffold1.t241	EVM scaffold1.g241 scaffold1:753355-756177(-)	811	1	810	OCB84102.1	hypothetical protein A7U60_g8774 [Sanghuangporus baumii]	797	1	797	812	80.4187	0
scaffold1.t242	EVM scaffold1.g242 scaffold1:756346-756834(+)	106	1	105	XP_007264150.1	60s ribosomal protein l31 [Fomitiporia mediterranea MF3/22] EJD06004.1 60s ribosomal protein l31 [Fomitiporia mediterranea MF3/22]	105	1	105	105	86.6667	1.06e-62
scaffold1.t243	EVM scaffold1.g243 scaffold1:756962-758132(-)	295	1	294	OCB84104.1	hypothetical protein A7U60_g8776 [Sanghuangporus baumii]	305	1	305	306	71.2418	9.17e-128
scaffold1.t244	EVM scaffold1.g244 scaffold1:758738-760160(+)	318	1	317	OCB84105.1	hypothetical protein A7U60_g8777 [Sanghuangporus baumii]	407	107	407	320	77.1875	7.65e-176
scaffold1.t245	EVM scaffold1.g245 scaffold1:761295-763295(-)	521	1	516	XP_007264147.1	uncharacterized protein FOMMEDRAFT_104407 [Fomitiporia mediterranea MF3/22] EJD06001.1 hypothetical protein FOMMEDRAFT_104407 [Fomitiporia mediterranea MF3/22]	523	1	521	521	84.453	0
scaffold1.t246	EVM scaffold1.g246 scaffold1:764708-767039(-)	652	1	651	OCB84106.1	hypothetical protein A7U60_g8779 [Sanghuangporus baumii]	654	1	654	655	83.3588	0
scaffold1.t247	EVM scaffold1.g247 scaffold1:767238-767876(+)	196	1	195	OCB84107.1	Mog1p/PsbP-like protein [Sanghuangporus baumii]	196	1	196	196	75.5102	1.8e-95
scaffold1.t248	EVM scaffold1.g248 scaffold1:769196-770836(-)	444	2	442	XP_007264143.1	uncharacterized protein FOMMEDRAFT_18216 [Fomitiporia mediterranea MF3/22] EJD05997.1 hypothetical protein FOMMEDRAFT_18216 [Fomitiporia mediterranea MF3/22]	434	4	432	450	68.8889	1.47e-179
scaffold1.t249	EVM scaffold1.g249 scaffold1:771318-772900(+)	407	50	391	OCB84110.1	hypothetical protein A7U60_g8783 [Sanghuangporus baumii]	386	52	386	352	36.3636	2.41e-31
scaffold1.t250	EVM scaffold1.g250 scaffold1:773278-776691(-)	898	1	897	OCB84111.1	DUF323 domain-containing protein [Sanghuangporus baumii]	900	6	900	899	75.6396	0
scaffold1.t251	EVM scaffold1.g251 scaffold1:782306-783202(-)	299	1	298	OCB84113.1	hypothetical protein A7U60_g8786 [Sanghuangporus baumii]	297	1	297	299	76.5886	6.49e-153
scaffold1.t252	EVM scaffold1.g252 scaffold1:783955-786891(-)	816	2	815	OCB84114.1	TPR-like protein [Sanghuangporus baumii]	1622	811	1622	815	84.908	0
scaffold1.t253	EVM scaffold1.g253 scaffold1:787281-789286(-)	557	1	556	XP_007264138.1	T-complex protein 1 [Fomitiporia mediterranea MF3/22] EJD05992.1 T-complex protein 1 [Fomitiporia mediterranea MF3/22]	556	1	556	556	94.6043	0
scaffold1.t254	EVM scaffold1.g254 scaffold1:789854-790903(-)	288	1	286	KAI5115716.1	hypothetical protein M0805_009265 [Coniferiporia weirii]	288	1	286	287	66.899	2.59e-126
scaffold1.t255	EVM scaffold1.g255 scaffold1:791154-792608(+)	324	1	323	OCB84115.1	Aldo/keto reductase [Sanghuangporus baumii]	364	42	364	323	84.2105	6.41e-208
scaffold1.t256	EVM scaffold1.g256 scaffold1:793403-794873(+)	382	75	355	THH06303.1	hypothetical protein EW145_g4182 [Phellinidium pouzarii]	516	193	512	329	33.7386	5.18e-24
scaffold1.t257	EVM scaffold1.g257 scaffold1:795893-797505(-)	372	16	361	OCB84691.1	alcohol dehydrogenase [Sanghuangporus baumii]	1336	538	889	373	64.3432	7.59e-157
scaffold1.t258	EVM scaffold1.g258 scaffold1:800253-801069(-)	187	1	186	XP_007264135.1	uncharacterized protein FOMMEDRAFT_166285 [Fomitiporia mediterranea MF3/22] EJD05989.1 hypothetical protein FOMMEDRAFT_166285 [Fomitiporia mediterranea MF3/22]	185	1	185	186	66.6667	1.6e-84
scaffold1.t259	EVM scaffold1.g259 scaffold1:803723-806233(+)	683	1	601	OCB91397.1	P-loop containing nucleoside triphosphate hydrolase protein [Sanghuangporus baumii]	674	1	601	602	92.5249	0
scaffold1.t260	EVM scaffold1.g260 scaffold1:806696-808234(+)	495	34	474	OCB91398.1	hypothetical protein A7U60_g1352 [Sanghuangporus baumii]	484	33	468	452	39.1593	2.69e-78
scaffold1.t261	EVM scaffold1.g261 scaffold1:808615-810881(+)	624	1	622	OCB91399.1	hypothetical protein A7U60_g1353 [Sanghuangporus baumii]	628	1	625	629	75.8347	0
scaffold1.t262	EVM scaffold1.g262 scaffold1:812144-813481(+)	446	13	445	OCB91400.1	hypothetical protein A7U60_g1354 [Sanghuangporus baumii]	462	15	462	455	59.3407	3.49e-148
scaffold1.t263	EVM scaffold1.g263 scaffold1:814330-817704(+)	1026	1	1024	OCB91401.1	hypothetical protein A7U60_g1355 [Sanghuangporus baumii]	1022	1	1021	1045	62.0096	0
scaffold1.t264	EVM scaffold1.g264 scaffold1:818945-821525(-)	770	12	769	OCB91402.1	DUF1212-domain-containing protein [Sanghuangporus baumii]	780	13	780	807	66.4188	0
scaffold1.t265	EVM scaffold1.g265 scaffold1:822163-826450(+)	1318	1	1317	OCB91403.1	hypothetical protein A7U60_g1357 [Sanghuangporus baumii]	1322	1	1322	1325	89.1321	0
scaffold1.t266	EVM scaffold1.g266 scaffold1:830543-833331(+)	769	1	768	OCB91404.1	oligopeptide transporter [Sanghuangporus baumii]	772	1	772	772	89.1192	0
scaffold1.t267	EVM scaffold1.g267 scaffold1:834203-835455(+)	348	21	165	OCB91405.1	expansin family protein [Sanghuangporus baumii]	300	20	164	152	58.5526	5.98e-50
scaffold1.t268	EVM scaffold1.g268 scaffold1:835700-839292(-)	996	1	995	OCB91406.1	Ca-transporting ATPase [Sanghuangporus baumii]	1026	1	1026	1026	87.8168	0
scaffold1.t269	EVM scaffold1.g269 scaffold1:839839-842084(+)	641	1	629	OCB91407.1	hypothetical protein A7U60_g1361 [Sanghuangporus baumii]	684	1	670	673	65.3789	9.24e-257
scaffold1.t270	EVM scaffold1.g270 scaffold1:842706-843951(+)	311	1	306	OCB91408.1	hypothetical protein A7U60_g1362 [Sanghuangporus baumii]	305	6	304	309	61.8123	6e-75
scaffold1.t271	EVM scaffold1.g271 scaffold1:844939-846461(+)	452	66	422	OCB91409.1	hypothetical protein A7U60_g1363 [Sanghuangporus baumii]	381	59	352	362	43.9227	4.19e-39
scaffold1.t272	EVM scaffold1.g272 scaffold1:849764-851914(-)	653	1	652	OCB91410.1	hypothetical protein A7U60_g1364 [Sanghuangporus baumii]	712	58	712	655	80.6107	0
scaffold1.t273	EVM scaffold1.g273 scaffold1:852659-854577(+)	402	1	401	OCB91411.1	hypothetical protein A7U60_g1365 [Sanghuangporus baumii]	469	28	469	442	77.1493	1.11e-226
scaffold1.t274	EVM scaffold1.g274 scaffold1:858611-860646(-)	588	1	493	OCB91412.1	SHQ1-domain-containing protein [Sanghuangporus baumii]	554	1	470	494	72.4696	2.2e-243
scaffold1.t275	EVM scaffold1.g275 scaffold1:860905-862741(+)	516	1	509	OCB91413.1	anthranilate synthase component [Sanghuangporus baumii]	513	1	509	509	93.1238	0
scaffold1.t276	EVM scaffold1.g276 scaffold1:862853-863923(-)	337	41	334	OCB91414.1	hypothetical protein A7U60_g1368 [Sanghuangporus baumii]	306	11	304	294	85.034	2.37e-167
scaffold1.t277	EVM scaffold1.g277 scaffold1:864153-866319(+)	613	1	612	OCB91415.1	heat shock protein 70 [Sanghuangporus baumii]	612	1	612	612	97.0588	0
scaffold1.t278	EVM scaffold1.g278 scaffold1:866581-867898(-)	371	1	370	XP_007264113.1	P-loop containing nucleoside triphosphate hydrolase protein [Fomitiporia mediterranea MF3/22] EJD05967.1 P-loop containing nucleoside triphosphate hydrolase protein [Fomitiporia mediterranea MF3/22]	370	1	370	370	88.9189	2.32e-233
scaffold1.t279	EVM scaffold1.g279 scaffold1:868059-870964(+)	786	1	779	XP_007264112.1	uncharacterized protein FOMMEDRAFT_166266 [Fomitiporia mediterranea MF3/22] EJD05966.1 hypothetical protein FOMMEDRAFT_166266 [Fomitiporia mediterranea MF3/22]	790	6	785	786	61.7048	1.32e-293
scaffold1.t280	EVM scaffold1.g280 scaffold1:871153-871970(-)	194	1	192	XP_007264111.1	uncharacterized protein FOMMEDRAFT_153312 [Fomitiporia mediterranea MF3/22] EJD05965.1 hypothetical protein FOMMEDRAFT_153312 [Fomitiporia mediterranea MF3/22]	193	1	192	192	83.8542	1.39e-107
scaffold1.t281	EVM scaffold1.g281 scaffold1:872487-873162(-)	171	1	138	OCB84358.1	hypothetical protein A7U60_g9038 [Sanghuangporus baumii]	283	61	196	139	60.4317	9.58e-33
scaffold1.t282	EVM scaffold1.g282 scaffold1:874326-876503(+)	557	1	556	XP_007264109.1	uncharacterized protein FOMMEDRAFT_119392 [Fomitiporia mediterranea MF3/22] EJD05963.1 hypothetical protein FOMMEDRAFT_119392 [Fomitiporia mediterranea MF3/22]	558	1	557	557	75.2244	7.74e-294
scaffold1.t283	EVM scaffold1.g283 scaffold1:876932-877941(+)	267	1	174	OCB84356.1	hypothetical protein A7U60_g9036 [Sanghuangporus baumii]	261	1	166	174	68.9655	3.82e-56
scaffold1.t284	EVM scaffold1.g284 scaffold1:878131-879301(-)	282	29	281	PAV24318.1	ATP12-domain-containing [Pyrrhoderma noxium]	280	28	280	253	73.913	6.71e-135
scaffold1.t285	EVM scaffold1.g285 scaffold1:879416-883947(+)	1159	18	1152	OCB84354.1	hypothetical protein A7U60_g9034 [Sanghuangporus baumii]	1152	46	1145	1155	75.8442	0
scaffold1.t286	EVM scaffold1.g286 scaffold1:884251-888489(-)	1207	1	1206	OCB84353.1	hypothetical protein A7U60_g9033 [Sanghuangporus baumii]	1273	61	1273	1217	68.447	0
scaffold1.t287	EVM scaffold1.g287 scaffold1:889064-890973(+)	503	13	502	OCB84352.1	hypothetical protein A7U60_g9032 [Sanghuangporus baumii]	578	65	578	517	71.3733	1.17e-219
scaffold1.t288	EVM scaffold1.g288 scaffold1:891637-895003(+)	788	1	787	OCB84351.1	hypothetical protein A7U60_g9031 [Sanghuangporus baumii]	759	1	748	799	76.0951	0
scaffold1.t289	EVM scaffold1.g289 scaffold1:895345-897729(-)	795	1	536	OCB84350.1	hypothetical protein A7U60_g9030 [Sanghuangporus baumii]	733	1	529	537	82.6816	2.57e-306
scaffold1.t290	EVM scaffold1.g290 scaffold1:897875-898769(+)	149	1	148	OCB84349.1	hypothetical protein A7U60_g9029 [Sanghuangporus baumii]	1779	1	148	148	87.8378	7.42e-86
scaffold1.t291	EVM scaffold1.g291 scaffold1:900191-904739(+)	1411	2	1410	OCB84349.1	hypothetical protein A7U60_g9029 [Sanghuangporus baumii]	1779	363	1779	1420	79.0845	0
scaffold1.t292	EVM scaffold1.g292 scaffold1:907754-909291(-)	341	1	340	OCB84347.1	hypothetical protein A7U60_g9027 [Sanghuangporus baumii]	407	12	407	397	68.5139	1.72e-178
scaffold1.t293	EVM scaffold1.g293 scaffold1:914925-916537(-)	437	1	404	OCB88089.1	hypothetical protein A7U60_g4714 [Sanghuangporus baumii]	687	219	680	462	53.6797	5.96e-148
scaffold1.t294	EVM scaffold1.g294 scaffold1:917459-918989(-)	491	1	490	OCB84344.1	hypothetical protein A7U60_g9024 [Sanghuangporus baumii]	626	117	624	511	54.7945	4.8e-164
scaffold1.t295	EVM scaffold1.g295 scaffold1:919712-922503(+)	735	1	734	OCB84343.1	trehalose phosphorylase [Sanghuangporus baumii]	735	1	735	735	91.1565	0
scaffold1.t296	EVM scaffold1.g296 scaffold1:922980-924116(+)	327	1	325	XP_007264092.1	uncharacterized protein FOMMEDRAFT_145292 [Fomitiporia mediterranea MF3/22] EJD05946.1 hypothetical protein FOMMEDRAFT_145292 [Fomitiporia mediterranea MF3/22]	302	1	302	341	41.9355	4.97e-46
scaffold1.t297	EVM scaffold1.g297 scaffold1:926290-928980(+)	748	8	747	OCB84340.1	mRNA-methyltransferase [Sanghuangporus baumii]	771	11	706	759	63.8999	6.33e-297
scaffold1.t298	EVM scaffold1.g298 scaffold1:929064-929348(+)	66	1	64	OCB84340.1	mRNA-methyltransferase [Sanghuangporus baumii]	771	707	770	64	84.375	2.73e-29
scaffold1.t299	EVM scaffold1.g299 scaffold1:930302-932557(-)	572	1	571	OCB84339.1	HECT-domain-containing protein [Sanghuangporus baumii]	571	1	571	572	88.8112	0
scaffold1.t300	EVM scaffold1.g300 scaffold1:933024-937362(-)	903	1	902	OCB84338.1	hypothetical protein A7U60_g9018 [Sanghuangporus baumii]	898	1	898	920	83.6957	0
scaffold1.t301	EVM scaffold1.g301 scaffold1:937903-942260(-)	1154	55	1152	OCB84337.1	hypothetical protein A7U60_g9017 [Sanghuangporus baumii]	1160	119	1159	1132	40.0177	5.74e-183
scaffold1.t302	EVM scaffold1.g302 scaffold1:945079-946100(+)	226	5	107	XP_007264084.1	uncharacterized protein FOMMEDRAFT_139246 [Fomitiporia mediterranea MF3/22] EJD05938.1 hypothetical protein FOMMEDRAFT_139246 [Fomitiporia mediterranea MF3/22]	229	15	117	103	84.466	6.28e-50
scaffold1.t303	EVM scaffold1.g303 scaffold1:947908-948872(+)	303	113	267	XP_007264083.1	uncharacterized protein FOMMEDRAFT_69447, partial [Fomitiporia mediterranea MF3/22] EJD05937.1 hypothetical protein FOMMEDRAFT_69447, partial [Fomitiporia mediterranea MF3/22]	160	4	157	155	81.9355	1.01e-77
scaffold1.t304	EVM scaffold1.g304 scaffold1:949226-950056(-)	224	1	221	OCB84333.1	single hybrid motif-containing protein [Sanghuangporus baumii]	271	1	225	227	74.8899	4.22e-102
scaffold1.t305	EVM scaffold1.g305 scaffold1:950620-954705(+)	1250	1	1248	OCB84332.1	hypothetical protein A7U60_g9012 [Sanghuangporus baumii]	1199	2	1199	1250	72.16	0
scaffold1.t306	EVM scaffold1.g306 scaffold1:954860-956336(-)	363	4	351	XP_007264080.1	Rad1-domain-containing protein [Fomitiporia mediterranea MF3/22] EJD05934.1 Rad1-domain-containing protein [Fomitiporia mediterranea MF3/22]	356	3	347	354	75.4237	2.77e-173
scaffold1.t307	EVM scaffold1.g307 scaffold1:956498-957617(-)	251	6	250	XP_007264079.1	uncharacterized protein FOMMEDRAFT_119343 [Fomitiporia mediterranea MF3/22] EJD05933.1 hypothetical protein FOMMEDRAFT_119343 [Fomitiporia mediterranea MF3/22]	253	7	253	247	70.0405	1.41e-124
scaffold1.t308	EVM scaffold1.g308 scaffold1:958001-961246(-)	793	1	792	OCB84330.1	ATP-dependent metallopeptidase Hfl [Sanghuangporus baumii]	789	1	789	796	82.5377	0
scaffold1.t309	EVM scaffold1.g309 scaffold1:961617-964729(+)	695	1	694	XP_007264077.1	aflatoxin-detoxifizyme [Fomitiporia mediterranea MF3/22] EJD05931.1 aflatoxin-detoxifizyme [Fomitiporia mediterranea MF3/22]	695	1	695	695	84.8921	0
scaffold1.t310	EVM scaffold1.g310 scaffold1:965589-967730(+)	552	1	548	OCB84329.1	aflatoxin-detoxifizyme [Sanghuangporus baumii]	1248	700	1246	549	72.4954	5.8e-284
scaffold1.t311	EVM scaffold1.g311 scaffold1:968103-969703(-)	361	6	360	OCB84328.1	1,3-beta-glucan synthase [Sanghuangporus baumii]	2104	1744	2104	361	82.2715	1.54e-192
scaffold1.t312	EVM scaffold1.g312 scaffold1:970061-975887(-)	1762	1	1757	OCB84328.1	1,3-beta-glucan synthase [Sanghuangporus baumii]	2104	1	1758	1758	90.1593	0
scaffold1.t313	EVM scaffold1.g313 scaffold1:976229-977112(-)	159	1	158	OCB84327.1	ubiquitin-conjugating enzyme 9 [Sanghuangporus baumii]	158	1	158	158	96.8354	9.25e-114
scaffold1.t314	EVM scaffold1.g314 scaffold1:977633-979187(+)	498	1	497	OCB84326.1	hypothetical protein A7U60_g9006 [Sanghuangporus baumii]	507	10	507	502	74.3028	2.44e-248
scaffold1.t315	EVM scaffold1.g315 scaffold1:981374-981763(+)	130	1	128	KAH8117444.1	fungal-specific transcription factor domain-containing protein [Phellopilus nigrolimitatus]	922	1	118	130	51.5385	1.47e-07
scaffold1.t316	EVM scaffold1.g316 scaffold1:981909-984917(+)	794	7	772	OCB84325.1	hypothetical protein A7U60_g9005 [Sanghuangporus baumii]	1042	283	1008	771	77.4319	0
scaffold1.t317	EVM scaffold1.g317 scaffold1:985487-987801(-)	710	41	709	OCB84324.1	hypothetical protein A7U60_g9004 [Sanghuangporus baumii]	663	5	663	677	58.4934	5.92e-212
scaffold1.t318	EVM scaffold1.g318 scaffold1:988074-989168(+)	296	1	295	OCB84323.1	hypothetical protein A7U60_g9003 [Sanghuangporus baumii]	293	1	293	296	81.0811	3.03e-154
scaffold1.t319	EVM scaffold1.g319 scaffold1:989505-991874(-)	771	2	764	OCB84322.1	copper radical oxidase [Sanghuangporus baumii]	767	5	762	763	78.1127	0
scaffold1.t320	EVM scaffold1.g320 scaffold1:993234-995515(+)	707	1	693	OCB84321.1	hypothetical protein A7U60_g9001 [Sanghuangporus baumii]	984	129	852	733	72.7149	0
scaffold1.t321	EVM scaffold1.g321 scaffold1:996618-997851(-)	307	1	305	OCB84320.1	N-terminal nucleophile aminohydrolase [Sanghuangporus baumii]	317	12	316	305	89.8361	5.48e-207
scaffold1.t322	EVM scaffold1.g322 scaffold1:998192-1001177(+)	686	5	670	XP_007264065.1	histone deacetylase clr3 [Fomitiporia mediterranea MF3/22] EJD05919.1 histone deacetylase clr3 [Fomitiporia mediterranea MF3/22]	733	8	680	683	68.5212	0
scaffold1.t323	EVM scaffold1.g323 scaffold1:1002106-1005866(-)	1157	1	1156	OCB84318.1	hypothetical protein A7U60_g8998 [Sanghuangporus baumii]	1152	1	1152	1158	82.1244	0
scaffold1.t324	EVM scaffold1.g324 scaffold1:1006298-1007285(-)	213	2	198	KLO18559.1	hypothetical protein SCHPADRAFT_899580 [Schizopora paradoxa]	279	67	263	197	76.6497	5.9e-101
scaffold1.t325	EVM scaffold1.g325 scaffold1:1008317-1010614(-)	636	1	635	OCB84316.1	MRS7 family protein [Sanghuangporus baumii]	635	1	635	635	80.6299	0
scaffold1.t326	EVM scaffold1.g326 scaffold1:1011895-1012358(-)	133	9	132	OCB84315.1	hypothetical protein A7U60_g8995 [Sanghuangporus baumii]	465	303	428	126	65.0794	2.38e-38
scaffold1.t327	EVM scaffold1.g327 scaffold1:1013302-1013992(-)	152	1	151	XP_007264060.1	nucleoside diphosphate kinase [Fomitiporia mediterranea MF3/22] EJD05914.1 nucleoside diphosphate kinase [Fomitiporia mediterranea MF3/22]	151	1	151	151	89.404	4.45e-95
scaffold1.t328	EVM scaffold1.g328 scaffold1:1014252-1014819(+)	130	1	129	OCB84314.1	cytochrome bd ubiquinol oxidase [Sanghuangporus baumii]	129	1	129	129	86.8217	1.08e-80
scaffold1.t329	EVM scaffold1.g329 scaffold1:1017186-1018864(-)	428	4	420	OCB84313.1	NAD-binding protein [Sanghuangporus baumii]	782	345	780	443	64.7856	1.69e-189
scaffold1.t330	EVM scaffold1.g330 scaffold1:1019347-1020733(-)	360	44	359	XP_007264057.1	NAD-binding protein [Fomitiporia mediterranea MF3/22] EJD05911.1 NAD-binding protein [Fomitiporia mediterranea MF3/22]	344	33	344	316	83.5443	1.77e-191
scaffold1.t331	EVM scaffold1.g331 scaffold1:1021558-1022581(-)	238	1	237	OCB84312.1	hypothetical protein A7U60_g8992 [Sanghuangporus baumii]	219	1	219	237	69.6203	2.02e-115
scaffold1.t332	EVM scaffold1.g332 scaffold1:1022977-1024271(-)	324	2	323	OCB84311.1	serine/threonine kinase receptor associated protein [Sanghuangporus baumii]	324	3	324	322	95.9627	2.39e-239
scaffold1.t333	EVM scaffold1.g333 scaffold1:1024613-1025053(-)	119	1	117	OCB84310.1	YebC-like protein [Sanghuangporus baumii]	296	168	284	117	89.7436	5.42e-67
scaffold1.t334	EVM scaffold1.g334 scaffold1:1026455-1029247(-)	765	3	763	OCB84309.1	high affinity sulfate permease [Sanghuangporus baumii]	768	2	767	766	80.9399	0
scaffold1.t335	EVM scaffold1.g335 scaffold1:1030043-1032245(+)	699	70	698	OCB84308.1	hypothetical protein A7U60_g8988 [Sanghuangporus baumii]	682	23	679	689	38.897	2.96e-103
scaffold1.t336	EVM scaffold1.g336 scaffold1:1032743-1034592(-)	572	1	555	OCB84307.1	hypothetical protein A7U60_g8987 [Sanghuangporus baumii]	617	166	587	592	29.8986	9.01e-43
scaffold1.t337	EVM scaffold1.g337 scaffold1:1036616-1038466(-)	573	1	448	OCB84307.1	hypothetical protein A7U60_g8987 [Sanghuangporus baumii]	617	166	587	474	32.0675	5.75e-39
scaffold1.t338	EVM scaffold1.g338 scaffold1:1039665-1040885(+)	298	67	286	XP_007264047.1	methionine aminopeptidase [Fomitiporia mediterranea MF3/22] EJD05901.1 methionine aminopeptidase [Fomitiporia mediterranea MF3/22]	395	108	338	231	78.355	3.12e-121
scaffold1.t339	EVM scaffold1.g339 scaffold1:1041661-1042229(+)	103	5	102	OCB84305.1	methionine aminopeptidase [Sanghuangporus baumii]	547	450	547	98	86.7347	5.31e-57
scaffold1.t340	EVM scaffold1.g340 scaffold1:1042518-1045298(-)	769	2	766	XP_007264046.1	glycerol-3-phosphate O-acyltransferase [Fomitiporia mediterranea MF3/22] EJD05900.1 glycerol-3-phosphate O-acyltransferase [Fomitiporia mediterranea MF3/22]	772	3	771	769	79.0637	0
scaffold1.t341	EVM scaffold1.g341 scaffold1:1045744-1053032(-)	2195	1	2176	OCB84304.1	microtubule associated protein [Sanghuangporus baumii]	2964	1	2184	2195	81.1845	0
scaffold1.t342	EVM scaffold1.g342 scaffold1:1053221-1054423(+)	316	5	281	XP_007264044.1	nuclease [Fomitiporia mediterranea MF3/22] EJD05898.1 nuclease [Fomitiporia mediterranea MF3/22]	308	10	286	287	56.0976	2.58e-94
scaffold1.t343	EVM scaffold1.g343 scaffold1:1057740-1058369(-)	210	1	208	XP_007264043.1	uncharacterized protein FOMMEDRAFT_119268 [Fomitiporia mediterranea MF3/22] EJD05897.1 hypothetical protein FOMMEDRAFT_119268 [Fomitiporia mediterranea MF3/22]	208	1	208	208	88.9423	2.46e-136
scaffold1.t344	EVM scaffold1.g344 scaffold1:1059810-1061261(-)	352	1	351	OCB84301.1	nagb/rpia/CoA transferase-like protein [Sanghuangporus baumii]	353	1	353	355	84.507	8.87e-199
scaffold1.t345	EVM scaffold1.g345 scaffold1:1061482-1062934(+)	384	1	383	OCB84300.1	cyclin-like protein [Sanghuangporus baumii]	375	6	375	386	76.6839	3.6e-207
scaffold1.t346	EVM scaffold1.g346 scaffold1:1063020-1063571(-)	148	1	147	OCB84299.1	RWD-domain-containing protein [Sanghuangporus baumii]	219	73	219	147	71.4286	3.62e-59
scaffold1.t347	EVM scaffold1.g347 scaffold1:1067008-1068985(+)	477	10	476	OCB84296.1	hypothetical protein A7U60_g8976 [Sanghuangporus baumii]	488	12	488	489	54.6012	1.08e-171
scaffold1.t348	EVM scaffold1.g348 scaffold1:1069228-1071033(-)	429	2	428	OCB84295.1	AB-hydrolase YheT [Sanghuangporus baumii]	960	534	960	427	85.2459	8.95e-268
scaffold1.t349	EVM scaffold1.g349 scaffold1:1071728-1073144(-)	412	1	366	OCB84295.1	AB-hydrolase YheT [Sanghuangporus baumii]	960	130	496	367	68.6649	5.14e-178
scaffold1.t350	EVM scaffold1.g350 scaffold1:1073842-1074995(+)	265	1	264	KLO18606.1	NAD-binding protein [Schizopora paradoxa]	264	1	264	264	81.0606	7.05e-152
scaffold1.t351	EVM scaffold1.g351 scaffold1:1075328-1078382(-)	979	5	978	OCB84293.1	hypothetical protein A7U60_g8973 [Sanghuangporus baumii]	1274	258	1274	1041	51.2008	3.49e-246
scaffold1.t352	EVM scaffold1.g352 scaffold1:1078795-1079181(-)	129	1	125	OCB84293.1	hypothetical protein A7U60_g8973 [Sanghuangporus baumii]	1274	1	129	130	66.1538	1.73e-32
scaffold1.t353	EVM scaffold1.g353 scaffold1:1079682-1081510(+)	373	1	372	XP_007264033.1	uncharacterized protein FOMMEDRAFT_145248 [Fomitiporia mediterranea MF3/22] EJD05887.1 hypothetical protein FOMMEDRAFT_145248 [Fomitiporia mediterranea MF3/22]	351	1	351	372	75.5376	9.35e-192
scaffold1.t354	EVM scaffold1.g354 scaffold1:1081929-1083033(+)	352	1	351	XP_007264032.1	DnaJ-domain-containing protein [Fomitiporia mediterranea MF3/22] EJD05886.1 DnaJ-domain-containing protein [Fomitiporia mediterranea MF3/22]	354	1	354	355	77.1831	1.69e-180
scaffold1.t355	EVM scaffold1.g355 scaffold1:1083326-1084588(+)	310	1	309	XP_007264031.1	Fibrillarin [Fomitiporia mediterranea MF3/22] EJD05885.1 Fibrillarin [Fomitiporia mediterranea MF3/22]	310	1	309	312	86.859	1.3e-151
scaffold1.t356	EVM scaffold1.g356 scaffold1:1085091-1087949(+)	763	1	762	OCB84290.1	glycosyltransferase family 39 protein [Sanghuangporus baumii]	1184	422	1184	763	86.2385	0
scaffold1.t357	EVM scaffold1.g357 scaffold1:1090124-1091361(-)	342	1	302	OCB84289.1	Mov34-domain-containing protein [Sanghuangporus baumii]	338	1	302	302	93.7086	1.1e-195
scaffold1.t358	EVM scaffold1.g358 scaffold1:1091935-1096414(+)	1187	135	1186	XP_007264026.1	uncharacterized protein FOMMEDRAFT_166191 [Fomitiporia mediterranea MF3/22] EJD05880.1 hypothetical protein FOMMEDRAFT_166191 [Fomitiporia mediterranea MF3/22]	1074	15	1048	1062	78.6252	0
scaffold1.t359	EVM scaffold1.g359 scaffold1:1096682-1098844(+)	593	1	592	OCB84288.1	hypothetical protein A7U60_g8967 [Sanghuangporus baumii]	1595	1004	1595	595	88.4034	0
scaffold1.t360	EVM scaffold1.g360 scaffold1:1099215-1102801(+)	1042	2	1040	OCB84287.1	hypothetical protein A7U60_g8966 [Sanghuangporus baumii]	1036	24	1036	1066	67.3546	0
scaffold1.t361	EVM scaffold1.g361 scaffold1:1103812-1106110(-)	736	1	694	OCB84286.1	hypothetical protein A7U60_g8965 [Sanghuangporus baumii]	1066	318	1029	744	67.4731	1.68e-303
scaffold1.t362	EVM scaffold1.g362 scaffold1:1106430-1107279(-)	234	1	232	OCB84286.1	hypothetical protein A7U60_g8965 [Sanghuangporus baumii]	1066	1	232	232	73.7069	2.11e-112
scaffold1.t363	EVM scaffold1.g363 scaffold1:1107421-1110498(+)	756	1	755	OCB84285.1	hypothetical protein A7U60_g8964 [Sanghuangporus baumii]	774	1	772	843	56.3464	1.17e-287
scaffold1.t364	EVM scaffold1.g364 scaffold1:1110836-1111228(-)	131	2	128	OCB84284.1	hypothetical protein A7U60_g8963 [Sanghuangporus baumii]	530	421	524	127	48.0315	8.63e-30
scaffold1.t365	EVM scaffold1.g365 scaffold1:1113011-1114909(+)	516	9	515	OCB84283.1	guanine deaminase [Sanghuangporus baumii]	508	4	508	526	71.1027	4.65e-258
scaffold1.t366	EVM scaffold1.g366 scaffold1:1115647-1116969(-)	370	5	369	OCB84281.1	alpha/beta-hydrolase [Sanghuangporus baumii]	404	32	397	366	83.0601	2.5e-229
scaffold1.t367	EVM scaffold1.g367 scaffold1:1117447-1118998(+)	499	10	498	OCB84280.1	hypothetical protein A7U60_g8959 [Sanghuangporus baumii]	537	7	497	494	68.0162	3.1e-223
scaffold1.t368	EVM scaffold1.g368 scaffold1:1119455-1120861(+)	469	42	462	XP_007264013.1	uncharacterized protein FOMMEDRAFT_153211 [Fomitiporia mediterranea MF3/22] EJD05867.1 hypothetical protein FOMMEDRAFT_153211 [Fomitiporia mediterranea MF3/22]	478	40	470	431	54.9884	1.13e-156
scaffold1.t369	EVM scaffold1.g369 scaffold1:1121063-1122220(+)	341	1	340	OCB84279.1	Nucleotidylyl transferase [Sanghuangporus baumii]	324	1	321	341	79.4721	3.02e-187
scaffold1.t370	EVM scaffold1.g370 scaffold1:1124798-1125649(+)	257	1	256	OCB84278.1	hypothetical protein A7U60_g8957 [Sanghuangporus baumii]	261	1	261	264	62.8788	1.71e-88
scaffold1.t371	EVM scaffold1.g371 scaffold1:1128064-1130021(-)	438	1	437	OCB84277.1	mRNA capping enzyme, alpha subunit [Sanghuangporus baumii]	455	1	455	458	81.8777	1.01e-279
scaffold1.t372	EVM scaffold1.g372 scaffold1:1130355-1131130(-)	161	1	160	OCB84276.1	ubiquitin-protein ligase [Sanghuangporus baumii]	161	1	161	161	88.1988	4.66e-97
scaffold1.t373	EVM scaffold1.g373 scaffold1:1131689-1131976(+)	76	2	75	OCB84275.1	hypothetical protein A7U60_g8954 [Sanghuangporus baumii]	150	77	150	74	82.4324	3.65e-39
scaffold1.t374	EVM scaffold1.g374 scaffold1:1132154-1134603(-)	664	1	663	OCB84274.1	DEAD-domain-containing protein [Sanghuangporus baumii]	663	1	663	668	79.9401	0
scaffold1.t375	EVM scaffold1.g375 scaffold1:1134779-1135723(+)	259	1	257	XP_007264006.1	uncharacterized protein FOMMEDRAFT_139189 [Fomitiporia mediterranea MF3/22] EJD05860.1 hypothetical protein FOMMEDRAFT_139189 [Fomitiporia mediterranea MF3/22]	257	1	256	257	77.0428	8.84e-145
scaffold1.t376	EVM scaffold1.g376 scaffold1:1137444-1139010(-)	413	1	412	XP_007264005.1	26S proteasome subunit P45 [Fomitiporia mediterranea MF3/22] EJD05859.1 26S proteasome subunit P45 [Fomitiporia mediterranea MF3/22]	412	1	412	412	96.1165	6.06e-280
scaffold1.t377	EVM scaffold1.g377 scaffold1:1139211-1141390(+)	492	1	491	OCB84271.1	glutamine synthetase/guanido kinase [Sanghuangporus baumii]	488	1	488	491	83.9104	3.93e-313
scaffold1.t378	EVM scaffold1.g378 scaffold1:1141524-1142715(-)	316	1	315	PAV23676.1	pyrroline-5-carboxylate reductase [Pyrrhoderma noxium]	323	13	323	316	81.6456	5.8e-169
scaffold1.t379	EVM scaffold1.g379 scaffold1:1142879-1143637(+)	214	41	213	OCB84269.1	glycosyl transferase [Sanghuangporus baumii]	198	1	198	198	66.6667	1.92e-88
scaffold1.t380	EVM scaffold1.g380 scaffold1:1143773-1144759(+)	284	1	283	OCB84267.1	S-adenosyl-L-methionine-dependent methyltransferase [Sanghuangporus baumii]	288	1	288	291	68.0412	1.44e-136
scaffold1.t381	EVM scaffold1.g381 scaffold1:1144917-1145669(-)	194	1	192	XP_007264001.1	nascent polypeptide-associated complex, alpha subunit [Fomitiporia mediterranea MF3/22] EJD05855.1 nascent polypeptide-associated complex, alpha subunit [Fomitiporia mediterranea MF3/22]	191	1	191	192	81.25	2.96e-97
scaffold1.t382	EVM scaffold1.g382 scaffold1:1145958-1148340(+)	631	11	630	OCB84265.1	hypothetical protein A7U60_g8944 [Sanghuangporus baumii]	628	10	628	620	88.7097	0
scaffold1.t383	EVM scaffold1.g383 scaffold1:1148553-1151544(+)	889	1	888	OCB84264.1	hypothetical protein A7U60_g8943 [Sanghuangporus baumii]	890	1	890	893	68.1971	0
scaffold1.t384	EVM scaffold1.g384 scaffold1:1151890-1154295(-)	706	1	705	OCB84263.1	heat-shock protein 90 [Sanghuangporus baumii]	701	1	701	705	92.4823	0
scaffold1.t385	EVM scaffold1.g385 scaffold1:1157002-1157882(+)	255	1	254	OCB84262.1	hypothetical protein A7U60_g8941 [Sanghuangporus baumii]	252	1	252	254	76.378	6.1e-136
scaffold1.t386	EVM scaffold1.g386 scaffold1:1159406-1160756(+)	413	4	411	OCB84261.1	phosphoserine aminotransferase [Sanghuangporus baumii]	409	2	409	408	85.2941	7.45e-255
scaffold1.t387	EVM scaffold1.g387 scaffold1:1161159-1165509(+)	1063	1	1062	OCB84260.1	hypothetical protein A7U60_g8939 [Sanghuangporus baumii]	1032	1	1032	1067	82.2868	0
scaffold1.t388	EVM scaffold1.g388 scaffold1:1165879-1167460(-)	453	1	450	OCB84259.1	DEAD-domain-containing protein [Sanghuangporus baumii]	450	1	450	450	94.6667	1.68e-299
scaffold1.t389	EVM scaffold1.g389 scaffold1:1167788-1172318(+)	1178	1	1177	OCB84258.1	hypothetical protein A7U60_g8937 [Sanghuangporus baumii]	1230	1	1230	1240	67.9839	0
scaffold1.t390	EVM scaffold1.g390 scaffold1:1172414-1173944(-)	436	1	435	XP_007263990.1	glycosyltransferase family 58 protein [Fomitiporia mediterranea MF3/22] EJD05844.1 glycosyltransferase family 58 protein [Fomitiporia mediterranea MF3/22]	417	1	417	436	67.6606	3.75e-207
scaffold1.t391	EVM scaffold1.g391 scaffold1:1174148-1176262(-)	665	1	661	KAH8117362.1	glycoside hydrolase superfamily [Phellopilus nigrolimitatus]	639	1	636	684	60.8187	2.41e-281
scaffold1.t392	EVM scaffold1.g392 scaffold1:1176744-1177452(+)	186	1	185	XP_007263988.1	uncharacterized protein FOMMEDRAFT_166164 [Fomitiporia mediterranea MF3/22] EJD05842.1 hypothetical protein FOMMEDRAFT_166164 [Fomitiporia mediterranea MF3/22]	186	1	181	188	51.5957	9.31e-65
scaffold1.t393	EVM scaffold1.g393 scaffold1:1177648-1182249(-)	1334	1	1331	OCB84257.1	hypothetical protein A7U60_g8935 [Sanghuangporus baumii]	1361	1	1358	1380	70.6522	0
scaffold1.t394	EVM scaffold1.g394 scaffold1:1182753-1183671(+)	191	1	190	OCB84256.1	hypothetical protein A7U60_g8934 [Sanghuangporus baumii]	195	1	195	195	74.8718	8.41e-69
scaffold1.t395	EVM scaffold1.g395 scaffold1:1184148-1185472(+)	361	2	345	XP_007263985.1	uncharacterized protein FOMMEDRAFT_166161 [Fomitiporia mediterranea MF3/22] EJD05839.1 hypothetical protein FOMMEDRAFT_166161 [Fomitiporia mediterranea MF3/22]	271	8	264	344	47.3837	4.19e-77
scaffold1.t396	EVM scaffold1.g396 scaffold1:1185934-1187507(-)	403	1	402	OCB84254.1	hypothetical protein A7U60_g8932 [Sanghuangporus baumii]	413	1	413	418	67.2249	9.08e-182
scaffold1.t397	EVM scaffold1.g397 scaffold1:1188115-1191926(-)	1107	1	1106	OCB84253.1	ARM repeat-containing protein [Sanghuangporus baumii]	1132	1	1132	1142	64.7986	0
scaffold1.t398	EVM scaffold1.g398 scaffold1:1192519-1194269(-)	413	1	412	OCB84252.1	aspartate aminotransferase [Sanghuangporus baumii]	437	26	437	412	87.3786	1.38e-266
scaffold1.t399	EVM scaffold1.g399 scaffold1:1196530-1198032(-)	360	1	330	OCB84251.1	t-SNARE [Sanghuangporus baumii]	355	1	330	332	72.2892	4.69e-147
scaffold1.t400	EVM scaffold1.g400 scaffold1:1198413-1200205(-)	464	1	463	OCB84250.1	argininosuccinate lyase [Sanghuangporus baumii]	489	27	489	463	88.9849	3.19e-305
scaffold1.t401	EVM scaffold1.g401 scaffold1:1200764-1202018(-)	291	3	236	OCB84249.1	hypothetical protein A7U60_g8927 [Sanghuangporus baumii]	273	2	221	234	68.8034	1.83e-25
scaffold1.t403	EVM scaffold1.g403 scaffold1:1218582-1221016(-)	681	1	678	PAV23644.1	NOL1 NOP2 sun family RNA met [Pyrrhoderma noxium]	675	1	674	692	71.9653	4.42e-314
scaffold1.t404	EVM scaffold1.g404 scaffold1:1221414-1222447(+)	303	37	302	OCB84246.1	L30e-like protein [Sanghuangporus baumii]	282	17	282	266	87.9699	1.03e-158
scaffold1.t405	EVM scaffold1.g405 scaffold1:1222691-1223582(-)	246	48	245	XP_007263974.1	uncharacterized protein FOMMEDRAFT_153171 [Fomitiporia mediterranea MF3/22] EJD05828.1 hypothetical protein FOMMEDRAFT_153171 [Fomitiporia mediterranea MF3/22]	214	10	214	207	54.5894	2.87e-63
scaffold1.t406	EVM scaffold1.g406 scaffold1:1223796-1224749(-)	239	1	225	XP_007263972.1	uncharacterized protein FOMMEDRAFT_77644 [Fomitiporia mediterranea MF3/22] EJD05826.1 hypothetical protein FOMMEDRAFT_77644 [Fomitiporia mediterranea MF3/22]	241	1	226	229	63.3188	3.9e-90
scaffold1.t407	EVM scaffold1.g407 scaffold1:1225029-1226741(-)	499	1	498	XP_007263971.1	MFS general substrate transporter [Fomitiporia mediterranea MF3/22] EJD05825.1 MFS general substrate transporter [Fomitiporia mediterranea MF3/22]	498	1	498	499	78.5571	1.07e-268
scaffold1.t408	EVM scaffold1.g408 scaffold1:1226878-1229688(+)	744	1	742	OCB84245.1	P-loop containing nucleoside triphosphate hydrolase protein [Sanghuangporus baumii]	821	56	820	765	84.0523	0
scaffold1.t409	EVM scaffold1.g409 scaffold1:1233757-1235965(+)	715	2	714	OCB84244.1	Pkinase-domain-containing protein [Sanghuangporus baumii]	1008	306	1008	720	73.1944	0
scaffold1.t410	EVM scaffold1.g410 scaffold1:1236369-1238122(-)	487	1	486	OCB84243.1	hypothetical protein A7U60_g8920 [Sanghuangporus baumii]	494	1	494	500	71.8	1.48e-250
scaffold1.t412	EVM scaffold1.g412 scaffold1:1243197-1243899(-)	186	1	185	XP_007263966.1	FAD/NAD-binding domain-containing protein [Fomitiporia mediterranea MF3/22] EJD05820.1 FAD/NAD-binding domain-containing protein [Fomitiporia mediterranea MF3/22]	500	203	387	185	83.7838	8e-106
scaffold1.t413	EVM scaffold1.g413 scaffold1:1245665-1247036(+)	371	1	369	OCB84240.1	kynureninase [Sanghuangporus baumii]	478	102	470	369	76.4228	1.04e-211
scaffold1.t414	EVM scaffold1.g414 scaffold1:1247223-1248235(-)	300	4	299	OCB84239.1	alpha/beta-hydrolase [Sanghuangporus baumii]	302	8	302	296	73.6486	2.53e-163
scaffold1.t415	EVM scaffold1.g415 scaffold1:1249734-1252380(-)	767	1	730	XP_007263964.1	nucleotide-diphospho-sugar transferase [Fomitiporia mediterranea MF3/22] EJD05818.1 nucleotide-diphospho-sugar transferase [Fomitiporia mediterranea MF3/22]	755	1	728	733	82.1282	0
scaffold1.t416	EVM scaffold1.g416 scaffold1:1252735-1253592(+)	195	1	194	OCB84236.1	hypothetical protein A7U60_g8913 [Sanghuangporus baumii]	188	1	188	194	86.0825	1.11e-119
scaffold1.t417	EVM scaffold1.g417 scaffold1:1255468-1259031(+)	1116	1	1115	OCB84234.1	Dbl domain-containing protein [Sanghuangporus baumii]	1117	1	1117	1126	83.2149	0
scaffold1.t418	EVM scaffold1.g418 scaffold1:1259859-1262123(-)	595	1	592	OCB84233.1	glutamine-hydrolyzing asparagine synthase [Sanghuangporus baumii]	599	1	596	596	88.7584	0
scaffold1.t419	EVM scaffold1.g419 scaffold1:1262497-1264343(+)	491	4	489	OCB84232.1	DNA primase, large subunit [Sanghuangporus baumii]	493	7	492	486	82.9218	8.6e-295
scaffold1.t420	EVM scaffold1.g420 scaffold1:1264583-1265430(+)	242	1	240	XP_007263958.1	CDP-diacylglycerol-serine O-phosphatidyltransferase [Fomitiporia mediterranea MF3/22] EJD05812.1 CDP-diacylglycerol-serine O-phosphatidyltransferase [Fomitiporia mediterranea MF3/22]	241	1	240	240	82.9167	6.35e-139
scaffold1.t421	EVM scaffold1.g421 scaffold1:1265883-1267324(+)	356	1	354	OCB84231.1	hypothetical protein A7U60_g8908 [Sanghuangporus baumii]	594	235	593	364	71.978	2.18e-156
scaffold1.t422	EVM scaffold1.g422 scaffold1:1267630-1271286(-)	1125	1	1124	OCB84230.1	AAA-domain-containing protein [Sanghuangporus baumii]	1121	1	1121	1134	70.7231	0
scaffold1.t423	EVM scaffold1.g423 scaffold1:1271537-1272589(-)	268	9	265	OCB84229.1	hypothetical protein A7U60_g8906 [Sanghuangporus baumii]	478	215	471	257	91.4397	1.08e-164
scaffold1.t424	EVM scaffold1.g424 scaffold1:1272961-1273759(-)	211	1	204	KAI5122054.1	hypothetical protein M0805_006038 [Coniferiporia weirii]	205	1	199	204	68.6275	1.54e-95
scaffold1.t425	EVM scaffold1.g425 scaffold1:1274008-1276693(+)	698	1	692	OCB84228.1	oligomeric complex COG6 [Sanghuangporus baumii]	724	1	723	724	80.2486	0
scaffold1.t426	EVM scaffold1.g426 scaffold1:1276867-1278365(-)	400	1	397	XP_007263952.1	mitochondrial pyruvate dehydrogenase E1 component beta subunit [Fomitiporia mediterranea MF3/22] EJD05806.1 mitochondrial pyruvate dehydrogenase E1 component beta subunit [Fomitiporia mediterranea MF3/22]	397	1	397	397	90.4282	4.51e-268
scaffold1.t427	EVM scaffold1.g427 scaffold1:1278658-1279537(-)	255	1	254	XP_007263951.1	uncharacterized protein FOMMEDRAFT_166137 [Fomitiporia mediterranea MF3/22] EJD05805.1 hypothetical protein FOMMEDRAFT_166137 [Fomitiporia mediterranea MF3/22]	261	11	261	254	70.0787	8.44e-91
scaffold1.t428	EVM scaffold1.g428 scaffold1:1279938-1281141(-)	307	1	306	XP_007263950.1	uncharacterized protein FOMMEDRAFT_166136 [Fomitiporia mediterranea MF3/22] EJD05804.1 hypothetical protein FOMMEDRAFT_166136 [Fomitiporia mediterranea MF3/22]	307	1	307	310	75.4839	1.32e-168
scaffold1.t429	EVM scaffold1.g429 scaffold1:1282116-1284433(-)	717	1	716	OCB84227.1	mitochondrial pyruvate dehydrogenase E1 component beta subunit [Sanghuangporus baumii]	1755	1	705	746	47.5871	6.77e-183
scaffold1.t430	EVM scaffold1.g430 scaffold1:1284756-1288256(-)	1085	1	1084	OCB84226.1	hypothetical protein A7U60_g8903 [Sanghuangporus baumii]	1079	1	1079	1089	81.91	0
scaffold1.t431	EVM scaffold1.g431 scaffold1:1288520-1289680(-)	387	1	386	OCB84225.1	hypothetical protein A7U60_g8902 [Sanghuangporus baumii]	381	1	381	386	78.7565	3.34e-184
scaffold1.t432	EVM scaffold1.g432 scaffold1:1291204-1292990(-)	543	7	542	OCB84224.1	hypothetical protein A7U60_g8901 [Sanghuangporus baumii]	874	350	874	538	76.0223	7.92e-288
scaffold1.t433	EVM scaffold1.g433 scaffold1:1295148-1296024(-)	218	1	200	XP_007263945.1	uncharacterized protein FOMMEDRAFT_18040 [Fomitiporia mediterranea MF3/22] EJD05799.1 hypothetical protein FOMMEDRAFT_18040 [Fomitiporia mediterranea MF3/22]	275	1	204	207	55.5556	1.46e-59
scaffold1.t434	EVM scaffold1.g434 scaffold1:1299186-1299713(-)	142	15	129	OCB84223.1	HAD-like protein [Sanghuangporus baumii]	400	29	126	118	66.1017	1.22e-37
scaffold1.t435	EVM scaffold1.g435 scaffold1:1303122-1304258(+)	213	1	212	OCB84222.1	EF-hand [Sanghuangporus baumii]	222	1	222	225	84.4444	3.67e-126
scaffold1.t436	EVM scaffold1.g436 scaffold1:1304639-1307489(+)	694	1	693	XP_007263940.1	acetyl-CoA synthetase-like protein [Fomitiporia mediterranea MF3/22] EJD05794.1 acetyl-CoA synthetase-like protein [Fomitiporia mediterranea MF3/22]	698	1	698	698	72.2063	0
scaffold1.t437	EVM scaffold1.g437 scaffold1:1307968-1308862(-)	236	1	229	OCB84220.1	hypothetical protein A7U60_g8897 [Sanghuangporus baumii]	234	1	231	231	74.8918	2.01e-111
scaffold1.t438	EVM scaffold1.g438 scaffold1:1309107-1311053(+)	516	7	515	OCB84219.1	MFS general substrate transporter [Sanghuangporus baumii]	528	21	528	509	81.336	1.03e-301
scaffold1.t439	EVM scaffold1.g439 scaffold1:1311411-1313207(-)	474	69	473	OCB84218.1	Creatinase/aminopeptidase [Sanghuangporus baumii]	407	3	407	405	79.5062	3.62e-238
scaffold1.t440	EVM scaffold1.g440 scaffold1:1313407-1313753(+)	75	1	74	OCB84217.1	hypothetical protein A7U60_g8894 [Sanghuangporus baumii]	74	1	74	74	85.1351	1.32e-33
scaffold1.t441	EVM scaffold1.g441 scaffold1:1314028-1316726(-)	788	1	785	OCB84216.1	glycoside hydrolase family 5 protein [Sanghuangporus baumii]	777	1	772	791	80.2781	0
scaffold1.t442	EVM scaffold1.g442 scaffold1:1318603-1322101(+)	769	1	768	XP_007263933.1	exo-beta-1,3-glucanase [Fomitiporia mediterranea MF3/22] EJD05787.1 exo-beta-1,3-glucanase [Fomitiporia mediterranea MF3/22]	762	1	762	769	86.606	0
scaffold1.t443	EVM scaffold1.g443 scaffold1:1322379-1323424(+)	333	1	327	OCB84214.1	initiation factor 2 [Sanghuangporus baumii]	1271	24	356	335	66.2687	6.91e-135
scaffold1.t444	EVM scaffold1.g444 scaffold1:1323698-1326770(+)	853	4	852	OCB84214.1	initiation factor 2 [Sanghuangporus baumii]	1271	395	1271	886	71.1061	0
scaffold1.t445	EVM scaffold1.g445 scaffold1:1336665-1343947(+)	2161	17	2160	XP_007263925.1	NADPH-dependent glutamate synthase [Fomitiporia mediterranea MF3/22] EJD05779.1 NADPH-dependent glutamate synthase [Fomitiporia mediterranea MF3/22]	2156	15	2156	2145	91.0023	0
scaffold1.t446	EVM scaffold1.g446 scaffold1:1344223-1344780(+)	186	8	182	OCB84211.1	NADPH-dependent glutamate synthase [Sanghuangporus baumii]	1192	1008	1184	177	72.3164	6.43e-73
scaffold1.t447	EVM scaffold1.g447 scaffold1:1344900-1352883(-)	2440	3	2437	OCB84210.1	hypothetical protein A7U60_g8886 [Sanghuangporus baumii]	2442	2	2440	2443	72.0016	0
scaffold1.t448	EVM scaffold1.g448 scaffold1:1353620-1355593(+)	549	1	548	OCB84209.1	hypothetical protein A7U60_g8885 [Sanghuangporus baumii]	555	1	555	561	73.7968	4.58e-290
scaffold1.t449	EVM scaffold1.g449 scaffold1:1356107-1356855(+)	152	1	151	OCB84208.1	hypothetical protein A7U60_g8884 [Sanghuangporus baumii]	178	28	178	151	90.7285	3.59e-91
scaffold1.t450	EVM scaffold1.g450 scaffold1:1357036-1363966(-)	2034	1	2033	OCB84207.1	hypothetical protein A7U60_g8883 [Sanghuangporus baumii]	2029	1	2029	2057	65.8726	0
scaffold1.t451	EVM scaffold1.g451 scaffold1:1364393-1366831(+)	727	1	726	OCB84206.1	hypothetical protein A7U60_g8882 [Sanghuangporus baumii]	729	1	729	739	80.7848	0
scaffold1.t452	EVM scaffold1.g452 scaffold1:1367724-1370622(+)	742	1	739	OCB84204.1	hypothetical protein A7U60_g8880 [Sanghuangporus baumii]	768	1	767	772	59.715	0
scaffold1.t453	EVM scaffold1.g453 scaffold1:1371981-1373480(+)	360	1	359	OCB84202.1	NAD-binding protein [Sanghuangporus baumii]	360	1	360	360	80	4.67e-207
scaffold1.t454	EVM scaffold1.g454 scaffold1:1373580-1376120(-)	711	2	709	OCB84201.1	hypothetical protein A7U60_g8877 [Sanghuangporus baumii]	737	3	736	741	68.4211	0
scaffold1.t455	EVM scaffold1.g455 scaffold1:1376379-1379570(-)	1026	10	1025	OCB84200.1	hypothetical protein A7U60_g8876 [Sanghuangporus baumii]	1011	7	1011	1047	54.5368	0
scaffold1.t456	EVM scaffold1.g456 scaffold1:1380765-1382554(+)	523	40	520	OCB84199.1	hypothetical protein A7U60_g8875 [Sanghuangporus baumii]	692	203	690	504	35.7143	6.39e-58
scaffold1.t457	EVM scaffold1.g457 scaffold1:1383243-1387190(+)	1104	1	1101	OCB84198.1	cysteine proteinase [Sanghuangporus baumii]	1300	1	1058	1120	62.9464	0
scaffold1.t458	EVM scaffold1.g458 scaffold1:1387611-1387960(-)	72	1	64	KAI5124367.1	hypothetical protein M0805_008971 [Coniferiporia weirii]	72	1	64	64	82.8125	5.05e-30
scaffold1.t459	EVM scaffold1.g459 scaffold1:1388242-1389156(+)	215	1	214	XP_007263912.1	ras-domain-containing protein [Fomitiporia mediterranea MF3/22] EJD05766.1 ras-domain-containing protein [Fomitiporia mediterranea MF3/22]	214	1	214	214	92.9907	5.36e-145
scaffold1.t460	EVM scaffold1.g460 scaffold1:1389594-1390105(-)	148	1	147	OCB84197.1	DEAD-domain-containing protein [Sanghuangporus baumii]	704	558	704	147	86.3946	2.51e-78
scaffold1.t461	EVM scaffold1.g461 scaffold1:1391164-1392713(-)	401	8	400	XP_007263911.1	DEAD-domain-containing protein [Fomitiporia mediterranea MF3/22] EJD05765.1 DEAD-domain-containing protein [Fomitiporia mediterranea MF3/22]	397	5	397	393	96.9466	2.65e-274
scaffold1.t462	EVM scaffold1.g462 scaffold1:1393060-1395215(-)	487	45	486	XP_007263910.1	MFS general substrate transporter [Fomitiporia mediterranea MF3/22] EJD05764.1 MFS general substrate transporter [Fomitiporia mediterranea MF3/22]	473	41	473	442	78.5068	4.36e-247
scaffold1.t463	EVM scaffold1.g463 scaffold1:1395712-1396419(+)	162	38	141	OCB84195.1	hypothetical protein A7U60_g8871 [Sanghuangporus baumii]	129	13	122	110	66.3636	2.22e-49
scaffold1.t464	EVM scaffold1.g464 scaffold1:1396527-1398089(-)	414	4	401	OCB84194.1	acid protease [Sanghuangporus baumii]	685	282	680	399	75.188	1.07e-214
scaffold1.t465	EVM scaffold1.g465 scaffold1:1398774-1399837(-)	207	1	201	OCB84194.1	acid protease [Sanghuangporus baumii]	685	1	201	201	94.0299	7.12e-125
scaffold1.t466	EVM scaffold1.g466 scaffold1:1401275-1404018(+)	642	5	641	OCB84193.1	Piwi-domain-containing protein [Sanghuangporus baumii]	1093	214	850	656	55.4878	4.12e-232
scaffold1.t467	EVM scaffold1.g467 scaffold1:1404373-1405175(+)	243	4	242	OCB84193.1	Piwi-domain-containing protein [Sanghuangporus baumii]	1093	854	1093	240	69.5833	5.13e-100
scaffold1.t468	EVM scaffold1.g468 scaffold1:1405406-1407025(-)	335	1	334	OCB84192.1	vitamin B6 biosynthesis protein [Sanghuangporus baumii]	334	1	334	334	90.7186	1.2e-210
scaffold1.t469	EVM scaffold1.g469 scaffold1:1407283-1408425(+)	343	1	341	OCB84191.1	hypothetical protein A7U60_g8867 [Sanghuangporus baumii]	347	1	345	345	81.1594	1.5e-200
scaffold1.t470	EVM scaffold1.g470 scaffold1:1408690-1412307(-)	1130	1	1129	OCB84190.1	hypothetical protein A7U60_g8866 [Sanghuangporus baumii]	1151	9	1151	1155	68.8312	0
scaffold1.t471	EVM scaffold1.g471 scaffold1:1413588-1414000(-)	118	19	117	XP_007263902.1	uncharacterized protein FOMMEDRAFT_166101 [Fomitiporia mediterranea MF3/22] EJD05756.1 hypothetical protein FOMMEDRAFT_166101 [Fomitiporia mediterranea MF3/22]	128	24	128	105	66.6667	3.77e-41
scaffold1.t472	EVM scaffold1.g472 scaffold1:1414339-1415225(+)	278	5	277	XP_007263901.1	uncharacterized protein FOMMEDRAFT_139108 [Fomitiporia mediterranea MF3/22] EJD05755.1 hypothetical protein FOMMEDRAFT_139108 [Fomitiporia mediterranea MF3/22]	262	10	262	275	62.1818	2.23e-104
scaffold1.t474	EVM scaffold1.g474 scaffold1:1421358-1422401(+)	296	1	293	OCB84185.1	cyclin-like protein [Sanghuangporus baumii]	295	1	293	293	90.785	2.84e-194
scaffold1.t475	EVM scaffold1.g475 scaffold1:1422603-1425299(+)	667	1	666	XP_007263895.1	P-loop containing nucleoside triphosphate hydrolase protein [Fomitiporia mediterranea MF3/22] EJD05749.1 P-loop containing nucleoside triphosphate hydrolase protein [Fomitiporia mediterranea MF3/22]	667	1	667	667	84.2579	0
scaffold1.t476	EVM scaffold1.g476 scaffold1:1425610-1426572(+)	165	1	161	OCB84183.1	SFT2-domain-containing protein [Sanghuangporus baumii]	165	1	161	161	80.1242	1.69e-85
scaffold1.t477	EVM scaffold1.g477 scaffold1:1426877-1427807(-)	224	1	223	XP_007263894.1	hydroxyacylglutathione hydrolase [Fomitiporia mediterranea MF3/22] EJD05748.1 hydroxyacylglutathione hydrolase [Fomitiporia mediterranea MF3/22]	255	33	255	223	77.13	1.74e-123
scaffold1.t478	EVM scaffold1.g478 scaffold1:1428762-1429502(+)	212	111	210	OCB84181.1	hypothetical protein A7U60_g8857 [Sanghuangporus baumii]	358	249	357	112	58.9286	1.46e-25
scaffold1.t479	EVM scaffold1.g479 scaffold1:1430538-1435129(-)	1320	1	1319	OCB84180.1	hypothetical protein A7U60_g8856 [Sanghuangporus baumii]	1497	78	1497	1432	77.8631	0
scaffold1.t480	EVM scaffold1.g480 scaffold1:1439090-1440557(-)	339	1	331	OCB84178.1	rab-protein geranylgeranyltransferase [Sanghuangporus baumii]	393	1	335	335	80.8955	1.82e-169
scaffold1.t481	EVM scaffold1.g481 scaffold1:1440755-1444001(+)	993	1	992	XP_007263887.1	spliceosome complex protein [Fomitiporia mediterranea MF3/22] EJD05741.1 spliceosome complex protein [Fomitiporia mediterranea MF3/22]	995	1	995	996	88.253	0
scaffold1.t482	EVM scaffold1.g482 scaffold1:1444069-1444944(-)	234	1	233	OCB84176.1	hypothetical protein A7U60_g8852 [Sanghuangporus baumii]	233	1	233	233	76.824	3.75e-127
scaffold1.t483	EVM scaffold1.g483 scaffold1:1445449-1446687(+)	319	12	318	KAI5124336.1	hypothetical protein M0805_008943 [Coniferiporia weirii]	406	98	404	312	63.141	3.36e-141
scaffold1.t484	EVM scaffold1.g484 scaffold1:1446837-1448621(-)	355	1	354	XP_007263886.1	2-nitropropane dioxygenase [Fomitiporia mediterranea MF3/22] EJD05740.1 2-nitropropane dioxygenase [Fomitiporia mediterranea MF3/22]	354	1	354	354	88.7006	2.25e-232
scaffold1.t485	EVM scaffold1.g485 scaffold1:1450670-1451675(+)	259	2	257	OCB84173.1	cytochrome c and c1 heme-lyase [Sanghuangporus baumii]	541	1	237	258	62.0155	4.42e-60
scaffold1.t486	EVM scaffold1.g486 scaffold1:1452347-1453298(+)	292	1	273	OCB84173.1	cytochrome c and c1 heme-lyase [Sanghuangporus baumii]	541	256	535	283	66.4311	5.36e-110
scaffold1.t487	EVM scaffold1.g487 scaffold1:1453439-1454791(-)	397	1	393	OCB84172.1	Brix-domain-containing protein [Sanghuangporus baumii]	398	1	396	408	77.6961	4.79e-162
scaffold1.t488	EVM scaffold1.g488 scaffold1:1455586-1457232(+)	493	1	492	OCB84171.1	Pkinase-domain-containing protein [Sanghuangporus baumii]	502	1	502	502	86.4542	0
scaffold1.t489	EVM scaffold1.g489 scaffold1:1457823-1459167(-)	409	1	408	OCB84170.1	CDK-activating kinase assembly factor [Sanghuangporus baumii]	411	1	410	411	75.1825	1.1e-195
scaffold1.t490	EVM scaffold1.g490 scaffold1:1459481-1460552(+)	319	1	318	OCB84169.1	Extradiol ring-cleavage dioxygenase, class III enzyme, subunit B [Sanghuangporus baumii]	319	1	319	319	86.2069	1.24e-202
scaffold1.t491	EVM scaffold1.g491 scaffold1:1461989-1463863(+)	606	1	605	OCB84167.1	hypothetical protein A7U60_g8843 [Sanghuangporus baumii]	659	43	659	636	67.4528	1.77e-236
scaffold1.t492	EVM scaffold1.g492 scaffold1:1465887-1467404(-)	433	5	432	OCB84166.1	DUF1671-domain-containing protein [Sanghuangporus baumii]	516	83	516	434	69.8157	5.53e-211
scaffold1.t493	EVM scaffold1.g493 scaffold1:1467912-1469178(+)	273	1	272	OCB84165.1	hypothetical protein A7U60_g8841 [Sanghuangporus baumii]	273	1	273	274	93.4307	3.19e-166
scaffold1.t494	EVM scaffold1.g494 scaffold1:1469500-1475048(+)	1517	1	1482	OCB84164.1	Sec7-domain-containing protein [Sanghuangporus baumii]	1506	1	1479	1483	83.6143	0
scaffold1.t495	EVM scaffold1.g495 scaffold1:1475282-1476757(-)	307	85	305	OCB84163.1	hypothetical protein A7U60_g8839 [Sanghuangporus baumii]	284	57	278	222	75.6757	4.65e-114
scaffold1.t496	EVM scaffold1.g496 scaffold1:1477712-1479760(-)	426	1	423	OCB84162.1	hypothetical protein A7U60_g8838 [Sanghuangporus baumii]	440	1	439	439	85.1936	6e-272
scaffold1.t497	EVM scaffold1.g497 scaffold1:1480230-1481481(-)	345	10	339	XP_007263873.1	3-hydroxyisobutyrate dehydrogenase [Fomitiporia mediterranea MF3/22] EJD05727.1 3-hydroxyisobutyrate dehydrogenase [Fomitiporia mediterranea MF3/22]	343	12	340	330	75.4545	6.39e-169
scaffold1.t498	EVM scaffold1.g498 scaffold1:1482986-1483235(+)	65	1	64	OCB84160.1	hypothetical protein A7U60_g8836 [Sanghuangporus baumii]	245	183	245	64	92.1875	3.02e-33
scaffold1.t499	EVM scaffold1.g499 scaffold1:1488300-1489673(+)	404	1	391	OCB84159.1	kinase-like protein [Sanghuangporus baumii]	1302	54	426	396	55.303	1.66e-122
scaffold1.t500	EVM scaffold1.g500 scaffold1:1489996-1493445(+)	855	1	854	OCB84159.1	kinase-like protein [Sanghuangporus baumii]	1302	458	1302	855	82.6901	0
scaffold1.t501	EVM scaffold1.g501 scaffold1:1493490-1498042(-)	991	16	990	OCB84158.1	DEAD/H helicase [Sanghuangporus baumii]	1043	69	1043	975	83.2821	0
scaffold1.t502	EVM scaffold1.g502 scaffold1:1498787-1500073(+)	330	1	328	OCB84157.1	alpha/beta-hydrolase [Sanghuangporus baumii]	334	1	328	328	81.0976	1.02e-196
scaffold1.t503	EVM scaffold1.g503 scaffold1:1500258-1501991(-)	458	10	315	XP_007263865.1	scavenger mRNA decapping enzyme [Fomitiporia mediterranea MF3/22] EJD05719.1 scavenger mRNA decapping enzyme [Fomitiporia mediterranea MF3/22]	313	7	308	306	73.2026	2.8e-158
scaffold1.t504	EVM scaffold1.g504 scaffold1:1502304-1506372(-)	1070	1	1057	OCB84155.1	FACT complex subunit SPT16 [Sanghuangporus baumii]	1356	1	1055	1069	85.9682	0
scaffold1.t505	EVM scaffold1.g505 scaffold1:1507053-1507626(+)	152	1	151	OCB84154.1	hypothetical protein A7U60_g8830 [Sanghuangporus baumii]	241	91	241	151	70.8609	7.26e-77
scaffold1.t506	EVM scaffold1.g506 scaffold1:1507688-1509854(-)	527	1	525	XP_007263862.1	uncharacterized protein FOMMEDRAFT_103906 [Fomitiporia mediterranea MF3/22] EJD05716.1 hypothetical protein FOMMEDRAFT_103906 [Fomitiporia mediterranea MF3/22]	546	1	541	541	75.4159	1.98e-283
scaffold1.t510	EVM scaffold1.g510 scaffold1:1516046-1520986(+)	1602	598	1574	KAF7771767.1	hypothetical protein Agabi119p4_6078 [Agaricus bisporus var. burnettii]	1396	361	1338	1015	39.6059	2.02e-225
scaffold1.t512	EVM scaffold1.g512 scaffold1:1525090-1527932(-)	843	1	840	OCB84152.1	hypothetical protein A7U60_g8828 [Sanghuangporus baumii]	867	1	865	882	50.7937	3.38e-220
scaffold1.t513	EVM scaffold1.g513 scaffold1:1528160-1528859(+)	176	1	171	OCB84151.1	hypothetical protein A7U60_g8827 [Sanghuangporus baumii]	174	1	172	172	83.7209	1.19e-99
scaffold1.t514	EVM scaffold1.g514 scaffold1:1528975-1529871(-)	299	1	298	OCB84150.1	siroheme synthase [Sanghuangporus baumii]	303	1	295	298	71.4765	3.43e-147
scaffold1.t515	EVM scaffold1.g515 scaffold1:1530108-1531611(+)	448	1	447	OCB84149.1	APG9-domain-containing protein [Sanghuangporus baumii]	921	1	448	448	83.4821	2.98e-252
scaffold1.t516	EVM scaffold1.g516 scaffold1:1531681-1533380(+)	471	1	470	XP_007263858.1	APG9-domain-containing protein [Fomitiporia mediterranea MF3/22] EJD05712.1 APG9-domain-containing protein [Fomitiporia mediterranea MF3/22]	903	427	903	481	74.8441	3.96e-242
scaffold1.t517	EVM scaffold1.g517 scaffold1:1533686-1535031(-)	342	1	339	XP_007263857.1	nucleotide exchange factors-like protein [Fomitiporia mediterranea MF3/22] EJD05711.1 nucleotide exchange factors-like protein [Fomitiporia mediterranea MF3/22]	354	1	352	355	71.5493	6.12e-157
scaffold1.t518	EVM scaffold1.g518 scaffold1:1538030-1539920(+)	541	1	540	XP_007263855.1	uncharacterized protein FOMMEDRAFT_77890 [Fomitiporia mediterranea MF3/22] EJD05709.1 hypothetical protein FOMMEDRAFT_77890 [Fomitiporia mediterranea MF3/22]	541	1	541	544	69.6691	9.4e-282
scaffold1.t519	EVM scaffold1.g519 scaffold1:1539976-1541755(-)	478	1	477	OCB84145.1	L-tyrosine:2-oxoglutarate aminotransferase [Sanghuangporus baumii]	1325	852	1325	478	72.5941	3.03e-244
scaffold1.t520	EVM scaffold1.g520 scaffold1:1542149-1545628(-)	1055	1	1054	THH10287.1	hypothetical protein EW145_g1443 [Phellinidium pouzarii]	1020	1	1020	1077	62.117	0
scaffold1.t521	EVM scaffold1.g521 scaffold1:1547315-1551047(+)	928	25	926	OCB84144.1	P-loop containing nucleoside triphosphate hydrolase protein [Sanghuangporus baumii]	1220	305	1219	922	71.4751	0
scaffold1.t522	EVM scaffold1.g522 scaffold1:1551167-1553737(-)	490	1	489	OCB84143.1	membrane transporter [Sanghuangporus baumii]	487	1	487	489	83.6401	6.23e-300
scaffold1.t523	EVM scaffold1.g523 scaffold1:1559021-1560963(+)	512	1	511	OCB84142.1	Clp1-domain-containing protein [Sanghuangporus baumii]	502	1	502	513	82.0663	1.58e-300
scaffold1.t524	EVM scaffold1.g524 scaffold1:1561097-1563715(-)	670	23	669	KAH8117201.1	nucleotide-binding domain-containing protein [Phellopilus nigrolimitatus]	671	21	671	656	78.9634	0
scaffold1.t525	EVM scaffold1.g525 scaffold1:1563986-1565776(-)	542	1	541	OCB84141.1	ATP synthase F1, beta subunit [Sanghuangporus baumii]	540	1	540	542	95.7565	0
scaffold1.t526	EVM scaffold1.g526 scaffold1:1568253-1568773(-)	107	8	89	KAI5124299.1	hypothetical protein M0805_008907 [Coniferiporia weirii]	535	9	90	82	54.878	1.86e-21
scaffold1.t527	EVM scaffold1.g527 scaffold1:1570687-1571244(-)	186	1	180	KAI5124298.1	hypothetical protein M0805_008906 [Coniferiporia weirii]	231	43	229	192	47.9167	4.83e-47
scaffold1.t528	EVM scaffold1.g528 scaffold1:1572027-1573589(-)	466	58	459	KAH8117185.1	hypothetical protein DFH11DRAFT_988279 [Phellopilus nigrolimitatus]	453	45	446	411	80.0487	3.13e-201
scaffold1.t529	EVM scaffold1.g529 scaffold1:1574079-1575666(-)	491	1	474	XP_007263844.1	uncharacterized protein FOMMEDRAFT_166053 [Fomitiporia mediterranea MF3/22] EJD05698.1 hypothetical protein FOMMEDRAFT_166053 [Fomitiporia mediterranea MF3/22]	496	1	481	483	55.4865	1.26e-168
scaffold1.t530	EVM scaffold1.g530 scaffold1:1576095-1578000(-)	577	1	576	XP_007263843.1	uncharacterized protein FOMMEDRAFT_139062 [Fomitiporia mediterranea MF3/22] EJD05697.1 hypothetical protein FOMMEDRAFT_139062 [Fomitiporia mediterranea MF3/22]	573	1	573	576	76.7361	4.17e-300
scaffold1.t531	EVM scaffold1.g531 scaffold1:1578233-1579379(+)	306	1	305	XP_007263842.1	ribosome biogenesis protein BRX1 [Fomitiporia mediterranea MF3/22] EJD05696.1 ribosome biogenesis protein BRX1 [Fomitiporia mediterranea MF3/22]	305	1	305	305	86.8852	1.38e-190
scaffold1.t532	EVM scaffold1.g532 scaffold1:1579563-1583585(-)	1205	1	1203	OCB84139.1	Vps54-domain-containing protein [Sanghuangporus baumii]	1197	1	1196	1208	72.1854	0
scaffold1.t533	EVM scaffold1.g533 scaffold1:1583988-1586058(+)	513	1	502	OCB84138.1	adenosine deaminase-related growth [Sanghuangporus baumii]	693	164	665	502	78.0876	1.85e-285
scaffold1.t534	EVM scaffold1.g534 scaffold1:1586865-1588212(-)	430	3	422	OCB84137.1	hypothetical protein A7U60_g8811 [Sanghuangporus baumii]	451	2	421	420	84.7619	3.79e-258
scaffold1.t535	EVM scaffold1.g535 scaffold1:1588930-1590345(-)	453	1	452	OCB84137.1	hypothetical protein A7U60_g8811 [Sanghuangporus baumii]	451	1	451	452	86.9469	4.95e-283
scaffold1.t536	EVM scaffold1.g536 scaffold1:1591113-1592603(+)	426	1	424	XP_007263838.1	cyclin-like protein [Fomitiporia mediterranea MF3/22] EJD05692.1 cyclin-like protein [Fomitiporia mediterranea MF3/22]	430	1	429	435	71.7241	7.54e-217
scaffold1.t537	EVM scaffold1.g537 scaffold1:1592814-1593838(+)	306	1	305	OCB84135.1	hypothetical protein A7U60_g8809 [Sanghuangporus baumii]	296	1	293	305	77.7049	1.91e-165
scaffold1.t538	EVM scaffold1.g538 scaffold1:1593974-1595193(-)	287	1	269	XP_007263836.1	DUF887-domain-containing protein [Fomitiporia mediterranea MF3/22] EJD05690.1 DUF887-domain-containing protein [Fomitiporia mediterranea MF3/22]	287	1	268	269	69.5167	4.23e-134
scaffold1.t539	EVM scaffold1.g539 scaffold1:1595747-1597002(-)	313	44	312	OCB84133.1	hypothetical protein A7U60_g8807 [Sanghuangporus baumii]	389	122	389	269	71.0037	5.56e-117
scaffold1.t540	EVM scaffold1.g540 scaffold1:1598481-1598821(+)	77	1	76	THH10849.1	hypothetical protein EW145_g1043 [Phellinidium pouzarii]	83	9	83	76	92.1053	7.81e-44
scaffold1.t541	EVM scaffold1.g541 scaffold1:1599590-1599939(+)	91	6	90	OCB84132.1	thioredoxin-like protein [Sanghuangporus baumii]	151	67	151	85	77.6471	1.1e-42
scaffold1.t542	EVM scaffold1.g542 scaffold1:1601896-1602666(+)	201	1	200	XP_007263832.1	uncharacterized protein FOMMEDRAFT_139054 [Fomitiporia mediterranea MF3/22] EJD05686.1 hypothetical protein FOMMEDRAFT_139054 [Fomitiporia mediterranea MF3/22]	202	1	202	204	61.7647	1.03e-61
scaffold1.t543	EVM scaffold1.g543 scaffold1:1602965-1604707(+)	476	1	472	OCB84130.1	hypothetical protein A7U60_g8804 [Sanghuangporus baumii]	474	1	471	473	74.2072	1.28e-222
scaffold1.t544	EVM scaffold1.g544 scaffold1:1604811-1606731(-)	502	5	497	XP_007263830.1	asparaginase-domain-containing protein [Fomitiporia mediterranea MF3/22] EJD05684.1 asparaginase-domain-containing protein [Fomitiporia mediterranea MF3/22]	664	168	658	493	79.5132	1.34e-282
scaffold1.t545	EVM scaffold1.g545 scaffold1:1607710-1610413(+)	697	1	696	OCB84128.1	Dna2-domain-containing protein [Sanghuangporus baumii]	1914	1	704	704	87.642	0
scaffold1.t546	EVM scaffold1.g546 scaffold1:1610605-1614820(+)	1227	7	1226	OCB84128.1	Dna2-domain-containing protein [Sanghuangporus baumii]	1914	712	1914	1224	68.1373	0
scaffold1.t547	EVM scaffold1.g547 scaffold1:1615202-1616713(-)	393	6	392	OCB84127.1	methionine adenosyltransferase [Sanghuangporus baumii]	391	5	391	387	94.5736	3.45e-271
scaffold1.t548	EVM scaffold1.g548 scaffold1:1616920-1619073(-)	718	1	717	OCB84126.1	phosphatases II [Sanghuangporus baumii]	711	1	711	729	71.1934	0
scaffold1.t549	EVM scaffold1.g549 scaffold1:1620357-1622234(-)	500	1	499	OCB84125.1	amidophosphoribosyltransferase [Sanghuangporus baumii]	536	38	536	499	86.9739	6.30e-310
scaffold1.t550	EVM scaffold1.g550 scaffold1:1622702-1624010(+)	358	3	350	PAV23494.1	eukaryotic translation initiation factor 2B beta subunit [Pyrrhoderma noxium]	372	2	349	348	76.4368	8.27e-187
scaffold1.t551	EVM scaffold1.g551 scaffold1:1624459-1627037(-)	553	9	552	XP_007263824.1	Guf1 protein [Fomitiporia mediterranea MF3/22] EJD05678.1 Guf1 protein [Fomitiporia mediterranea MF3/22]	544	1	544	544	85.2941	0
scaffold1.t552	EVM scaffold1.g552 scaffold1:1627871-1628514(+)	158	31	156	OCB84123.1	mRNA splicing factor [Sanghuangporus baumii]	142	17	142	126	84.9206	6.87e-62
scaffold1.t553	EVM scaffold1.g553 scaffold1:1628737-1629751(-)	298	1	297	OCB84122.1	hypothetical protein A7U60_g8795 [Sanghuangporus baumii]	296	1	296	300	78.3333	2.68e-163
scaffold1.t554	EVM scaffold1.g554 scaffold1:1633717-1635901(-)	555	1	554	OCB84120.1	WD40 repeat-like protein [Sanghuangporus baumii]	1200	604	1200	597	78.2245	0
scaffold1.t555	EVM scaffold1.g555 scaffold1:1637667-1638537(-)	211	1	189	XP_007263820.1	elongation factor 1 beta/delta chain [Fomitiporia mediterranea MF3/22] EJD05674.1 elongation factor 1 beta/delta chain [Fomitiporia mediterranea MF3/22]	217	1	188	189	75.6614	6.92e-90
scaffold1.t556	EVM scaffold1.g556 scaffold1:1640045-1641721(+)	389	1	388	XP_007263819.1	phosphoglucomutase 1 [Fomitiporia mediterranea MF3/22] EJD05673.1 phosphoglucomutase 1 [Fomitiporia mediterranea MF3/22]	593	224	593	391	72.89	3.14e-190
scaffold1.t557	EVM scaffold1.g557 scaffold1:1642013-1642931(-)	191	41	176	XP_007263818.1	uncharacterized protein FOMMEDRAFT_78038 [Fomitiporia mediterranea MF3/22] EJD05672.1 hypothetical protein FOMMEDRAFT_78038 [Fomitiporia mediterranea MF3/22]	518	323	458	136	69.1176	4.23e-58
scaffold1.t558	EVM scaffold1.g558 scaffold1:1646253-1646725(+)	119	1	75	OCB84117.1	hypothetical protein A7U60_g8790 [Sanghuangporus baumii]	206	54	128	75	49.3333	1.51e-15
scaffold1.t559	EVM scaffold1.g559 scaffold1:1648628-1649008(+)	127	30	121	XP_007263815.1	tryptophan synthase beta subunit-like PLP-dependent enzyme [Fomitiporia mediterranea MF3/22] EJD05669.1 tryptophan synthase beta subunit-like PLP-dependent enzyme [Fomitiporia mediterranea MF3/22]	385	290	381	92	57.6087	4.25e-30
scaffold1.t560	EVM scaffold1.g560 scaffold1:1649117-1649491(-)	88	1	84	OCB91395.1	hypothetical protein A7U60_g1349 [Sanghuangporus baumii]	127	42	125	84	92.8571	5.36e-49
scaffold1.t561	EVM scaffold1.g561 scaffold1:1649634-1653515(+)	1015	1	1014	OCB91394.1	hypothetical protein A7U60_g1348 [Sanghuangporus baumii]	1011	1	1011	1043	69.511	0
scaffold1.t562	EVM scaffold1.g562 scaffold1:1653661-1656113(-)	647	9	472	OCB91393.1	hypothetical protein A7U60_g1347 [Sanghuangporus baumii]	741	93	558	479	61.5866	1.45e-171
scaffold1.t563	EVM scaffold1.g563 scaffold1:1657203-1662851(-)	1621	1	1620	OCB91392.1	myosin 5 [Sanghuangporus baumii]	1623	1	1623	1623	92.4214	0
scaffold1.t564	EVM scaffold1.g564 scaffold1:1663108-1664078(+)	251	1	250	OCB91391.1	vacuolar sorting protein DID4 [Sanghuangporus baumii]	250	1	250	250	89.2	1.34e-126
scaffold1.t565	EVM scaffold1.g565 scaffold1:1664212-1667045(-)	743	1	742	XP_007263809.1	COG4-domain-containing protein [Fomitiporia mediterranea MF3/22] EJD05663.1 COG4-domain-containing protein [Fomitiporia mediterranea MF3/22]	735	1	735	745	75.4362	0
scaffold1.t566	EVM scaffold1.g566 scaffold1:1668422-1671738(-)	847	1	842	XP_007263807.1	uncharacterized protein FOMMEDRAFT_132120 [Fomitiporia mediterranea MF3/22] EJD05661.1 hypothetical protein FOMMEDRAFT_132120 [Fomitiporia mediterranea MF3/22]	850	1	824	844	74.763	0
scaffold1.t567	EVM scaffold1.g567 scaffold1:1672049-1672824(+)	152	11	149	OCB91387.1	cytoplasmic protein [Sanghuangporus baumii]	161	13	160	149	74.4966	2.36e-67
scaffold1.t568	EVM scaffold1.g568 scaffold1:1673165-1674684(-)	404	1	403	XP_007263805.1	uncharacterized protein FOMMEDRAFT_139033 [Fomitiporia mediterranea MF3/22] EJD05659.1 hypothetical protein FOMMEDRAFT_139033 [Fomitiporia mediterranea MF3/22]	401	1	401	403	83.871	1.53e-245
scaffold1.t569	EVM scaffold1.g569 scaffold1:1674964-1676442(-)	306	2	304	XP_007263804.1	carbon-nitrogen hydrolase [Fomitiporia mediterranea MF3/22] EJD05658.1 carbon-nitrogen hydrolase [Fomitiporia mediterranea MF3/22]	309	4	306	303	80.198	1.03e-186
scaffold1.t570	EVM scaffold1.g570 scaffold1:1676641-1677925(+)	409	5	408	OCB91385.1	hypothetical protein A7U60_g1339 [Sanghuangporus baumii]	405	3	405	406	67.9803	1.24e-188
scaffold1.t571	EVM scaffold1.g571 scaffold1:1677963-1678853(-)	220	1	219	OCB91384.1	UMP-CMP kinase [Sanghuangporus baumii]	220	1	220	220	81.8182	1.06e-124
scaffold1.t572	EVM scaffold1.g572 scaffold1:1679072-1681907(+)	681	1	660	KAH8117149.1	P-loop containing nucleoside triphosphate hydrolase protein [Phellopilus nigrolimitatus]	663	4	663	660	83.3333	0
scaffold1.t573	EVM scaffold1.g573 scaffold1:1682097-1682887(+)	200	1	183	XP_007263800.1	uncharacterized protein FOMMEDRAFT_132114 [Fomitiporia mediterranea MF3/22] EJD05654.1 hypothetical protein FOMMEDRAFT_132114 [Fomitiporia mediterranea MF3/22]	190	1	183	186	59.1398	1.47e-58
scaffold1.t574	EVM scaffold1.g574 scaffold1:1683032-1684261(-)	388	5	381	OCB91382.1	hypothetical protein A7U60_g1336 [Sanghuangporus baumii]	377	8	371	395	46.5823	8.2e-67
scaffold1.t575	EVM scaffold1.g575 scaffold1:1685499-1687844(+)	627	3	625	OCB91381.1	hypothetical protein A7U60_g1335 [Sanghuangporus baumii]	668	52	667	625	80.48	0
scaffold1.t576	EVM scaffold1.g576 scaffold1:1687974-1689422(-)	387	1	386	OCB91380.1	hypothetical protein A7U60_g1334 [Sanghuangporus baumii]	368	1	368	386	67.8756	5.45e-194
scaffold1.t577	EVM scaffold1.g577 scaffold1:1689700-1691216(+)	367	1	364	KAI5124015.1	hypothetical protein M0805_003847 [Coniferiporia weirii]	385	1	382	402	39.801	5.29e-60
scaffold1.t578	EVM scaffold1.g578 scaffold1:1691530-1693390(-)	494	1	491	XP_007263791.1	ammonium transporter [Fomitiporia mediterranea MF3/22] EJD05645.1 ammonium transporter [Fomitiporia mediterranea MF3/22]	495	1	493	494	81.5789	1.03e-301
scaffold1.t579	EVM scaffold1.g579 scaffold1:1695889-1698458(-)	800	1	799	OCB91797.1	hypothetical protein A7U60_g941 [Sanghuangporus baumii]	830	1	830	834	72.6619	0
scaffold1.t580	EVM scaffold1.g580 scaffold1:1698867-1700053(+)	331	44	329	KAI5119314.1	hypothetical protein M0805_004558 [Coniferiporia weirii]	372	87	371	286	79.7203	9.9e-167
scaffold1.t581	EVM scaffold1.g581 scaffold1:1700196-1702211(-)	503	3	502	OCB92281.1	FAD-binding domain-containing protein [Sanghuangporus baumii]	556	60	556	500	66.2	3.33e-233
scaffold1.t582	EVM scaffold1.g582 scaffold1:1703861-1705194(+)	373	1	370	XP_007269707.1	oxidoreductase [Fomitiporia mediterranea MF3/22] EJD00246.1 oxidoreductase [Fomitiporia mediterranea MF3/22]	375	1	371	372	73.3871	1.11e-205
scaffold1.t583	EVM scaffold1.g583 scaffold1:1706068-1706727(+)	196	75	150	XP_007269708.1	uncharacterized protein FOMMEDRAFT_22703 [Fomitiporia mediterranea MF3/22] EJD00247.1 hypothetical protein FOMMEDRAFT_22703 [Fomitiporia mediterranea MF3/22]	131	9	87	80	65	2.27e-21
scaffold1.t584	EVM scaffold1.g584 scaffold1:1708664-1712376(-)	1157	1	1156	OCB91791.1	hypothetical protein A7U60_g935 [Sanghuangporus baumii]	1388	1	1388	1400	50.3571	0
scaffold1.t585	EVM scaffold1.g585 scaffold1:1714329-1715469(+)	341	1	340	XP_007263796.1	ubiquitin-domain-containing protein [Fomitiporia mediterranea MF3/22] EJD05650.1 ubiquitin-domain-containing protein [Fomitiporia mediterranea MF3/22]	418	83	417	359	69.3593	2.16e-118
scaffold1.t586	EVM scaffold1.g586 scaffold1:1719219-1720320(+)	306	1	300	OCB86517.1	hypothetical protein A7U60_g6412 [Sanghuangporus baumii]	305	1	300	300	85	4.81e-191
scaffold1.t587	EVM scaffold1.g587 scaffold1:1723048-1726568(+)	971	1	970	OCB86516.1	hypothetical protein A7U60_g6411 [Sanghuangporus baumii]	1110	137	1110	988	69.0283	0
scaffold1.t588	EVM scaffold1.g588 scaffold1:1729713-1731148(-)	384	1	383	OCB86514.1	hypothetical protein A7U60_g6409 [Sanghuangporus baumii]	379	1	379	388	79.8969	1.15e-171
scaffold1.t589	EVM scaffold1.g589 scaffold1:1732921-1735156(-)	594	5	593	OCB86513.1	high nitrogen upregulated cytochrome P450 monooxygenase 2 [Sanghuangporus baumii]	597	28	597	589	68.4211	5.34e-304
scaffold1.t590	EVM scaffold1.g590 scaffold1:1735682-1737904(-)	575	1	574	XP_007263780.1	high nitrogen upregulated cytochrome P450 monooxygenase 2 [Fomitiporia mediterranea MF3/22] EJD05634.1 high nitrogen upregulated cytochrome P450 monooxygenase 2 [Fomitiporia mediterranea MF3/22]	570	1	570	576	82.6389	0
scaffold1.t591	EVM scaffold1.g591 scaffold1:1741466-1745852(-)	1222	42	1219	OCB86463.1	hypothetical protein A7U60_g6355 [Sanghuangporus baumii]	1339	57	1337	1355	40.2952	1.01e-98
scaffold1.t592	EVM scaffold1.g592 scaffold1:1747177-1749627(-)	817	1	816	OCB86462.1	hypothetical protein A7U60_g6354 [Sanghuangporus baumii]	782	1	782	827	55.6227	2.17e-214
scaffold1.t593	EVM scaffold1.g593 scaffold1:1754451-1756472(-)	518	13	517	OCB92281.1	FAD-binding domain-containing protein [Sanghuangporus baumii]	556	60	556	506	60.6719	1.99e-204
scaffold1.t594	EVM scaffold1.g594 scaffold1:1756793-1758945(-)	563	1	562	OCB86465.1	MFS general substrate transporter [Sanghuangporus baumii]	563	1	563	563	80.8171	6.82e-314
scaffold1.t595	EVM scaffold1.g595 scaffold1:1760165-1762032(+)	486	1	485	XP_007269620.1	high nitrogen upregulated cytochrome P450 monooxygenase 2 [Fomitiporia mediterranea MF3/22] EJD00159.1 high nitrogen upregulated cytochrome P450 monooxygenase 2 [Fomitiporia mediterranea MF3/22]	572	117	572	492	65.8537	2.63e-222
scaffold1.t596	EVM scaffold1.g596 scaffold1:1764077-1765547(+)	363	8	362	XP_007263779.1	mannitol-1-phosphate dehydrogenase MPDH1 [Fomitiporia mediterranea MF3/22] EJD05633.1 mannitol-1-phosphate dehydrogenase MPDH1 [Fomitiporia mediterranea MF3/22]	358	4	358	355	71.2676	1.22e-186
scaffold1.t597	EVM scaffold1.g597 scaffold1:1766832-1768005(+)	371	1	368	OCB86467.1	hypothetical protein A7U60_g6360 [Sanghuangporus baumii]	489	1	374	379	72.2955	8.52e-173
scaffold1.t598	EVM scaffold1.g598 scaffold1:1769829-1772400(-)	521	109	518	OCB86468.1	hypothetical protein A7U60_g6361 [Sanghuangporus baumii]	463	62	456	415	60	4.64e-137
scaffold1.t599	EVM scaffold1.g599 scaffold1:1775343-1776393(-)	257	1	256	XP_007263776.1	uncharacterized protein FOMMEDRAFT_139017 [Fomitiporia mediterranea MF3/22] EJD05630.1 hypothetical protein FOMMEDRAFT_139017 [Fomitiporia mediterranea MF3/22]	278	1	256	256	75.3906	5.76e-143
scaffold1.t600	EVM scaffold1.g600 scaffold1:1781992-1782990(+)	293	53	292	OCB86471.1	hypothetical protein A7U60_g6364 [Sanghuangporus baumii]	240	1	240	240	70.8333	5.47e-118
scaffold1.t601	EVM scaffold1.g601 scaffold1:1783965-1787233(+)	916	1	914	OCB86473.1	hypothetical protein A7U60_g6366 [Sanghuangporus baumii]	895	1	894	931	71.3212	0
scaffold1.t602	EVM scaffold1.g602 scaffold1:1787769-1788822(+)	286	1	217	OCB86474.1	hypothetical protein A7U60_g6367 [Sanghuangporus baumii]	846	1	227	233	41.6309	1.69e-27
scaffold1.t603	EVM scaffold1.g603 scaffold1:1792905-1795000(-)	661	1	653	XP_007263768.1	uncharacterized protein FOMMEDRAFT_118794 [Fomitiporia mediterranea MF3/22] EJD05622.1 hypothetical protein FOMMEDRAFT_118794 [Fomitiporia mediterranea MF3/22]	676	1	671	677	68.6854	6.03e-316
scaffold1.t604	EVM scaffold1.g604 scaffold1:1795401-1797484(+)	552	1	550	OCB86476.1	carboxylesterase [Sanghuangporus baumii]	559	1	558	582	70.1031	8.51e-297
scaffold1.t605	EVM scaffold1.g605 scaffold1:1798734-1799501(+)	256	6	255	OCB86477.1	hypothetical protein A7U60_g6370 [Sanghuangporus baumii]	254	5	254	250	75.6	1.61e-120
scaffold1.t606	EVM scaffold1.g606 scaffold1:1799955-1802822(+)	755	3	705	OCB86478.1	hypothetical protein A7U60_g6371 [Sanghuangporus baumii]	928	2	725	728	76.0989	0
scaffold1.t607	EVM scaffold1.g607 scaffold1:1808432-1812694(+)	1421	1	815	OCB86481.1	hypothetical protein A7U60_g6374 [Sanghuangporus baumii]	1399	1	798	821	46.0414	1.49e-144
scaffold1.t608	EVM scaffold1.g608 scaffold1:1813151-1813793(-)	170	4	156	OCB86482.1	hypothetical protein A7U60_g6375 [Sanghuangporus baumii]	190	38	188	153	72.549	9.64e-71
scaffold1.t610	EVM scaffold1.g610 scaffold1:1839468-1841741(+)	371	7	349	OCB91517.1	hypothetical protein A7U60_g1220 [Sanghuangporus baumii]	453	24	349	363	34.1598	8.97e-47
scaffold1.t611	EVM scaffold1.g611 scaffold1:1842722-1843018(+)	99	1	98	OCB83963.1	hypothetical protein A7U60_g8634 [Sanghuangporus baumii]	214	1	98	98	82.6531	1.8e-54
scaffold1.t612	EVM scaffold1.g612 scaffold1:1843268-1845394(+)	689	2	685	OCB83871.1	reverse transcriptase-RNase H-integrase [Sanghuangporus baumii]	1420	678	1391	718	58.3565	1.77e-296
scaffold1.t613	EVM scaffold1.g613 scaffold1:1854102-1857770(+)	1143	1	1142	OCB86486.1	winged helix DNA-binding domain-containing protein [Sanghuangporus baumii]	1188	1	1188	1222	59.9018	0
scaffold1.t614	EVM scaffold1.g614 scaffold1:1859477-1861610(-)	426	1	378	KAI5120886.1	hypothetical protein M0805_002986 [Coniferiporia weirii]	551	157	525	378	76.9841	5.63e-203
scaffold1.t615	EVM scaffold1.g615 scaffold1:1862950-1864894(+)	442	8	426	KAI5120885.1	hypothetical protein M0805_002985 [Coniferiporia weirii]	412	2	407	422	75.5924	1.47e-230
scaffold1.t616	EVM scaffold1.g616 scaffold1:1871682-1873044(+)	333	1	330	OCB86493.1	Aldo/keto reductase [Sanghuangporus baumii]	354	23	353	331	80.9668	3.72e-200
scaffold1.t617	EVM scaffold1.g617 scaffold1:1873254-1875005(-)	518	1	296	XP_007263760.1	uncharacterized protein FOMMEDRAFT_17884 [Fomitiporia mediterranea MF3/22] EJD05614.1 hypothetical protein FOMMEDRAFT_17884 [Fomitiporia mediterranea MF3/22]	518	1	285	304	53.2895	1.81e-81
scaffold1.t618	EVM scaffold1.g618 scaffold1:1876991-1879556(+)	650	1	649	OCB86496.1	serine/threonine protein phosphatase 2B [Sanghuangporus baumii]	903	251	903	657	89.4977	0
scaffold1.t620	EVM scaffold1.g620 scaffold1:1893351-1894901(-)	457	65	456	OCB86498.1	hypothetical protein A7U60_g6392 [Sanghuangporus baumii]	520	133	520	413	57.8692	1.84e-136
scaffold1.t621	EVM scaffold1.g621 scaffold1:1895300-1897675(+)	572	1	532	OCB86501.1	amino acid transporter [Sanghuangporus baumii]	1118	30	561	558	65.4122	3.98e-237
scaffold1.t622	EVM scaffold1.g622 scaffold1:1898291-1899845(+)	369	1	325	OCB86501.1	amino acid transporter [Sanghuangporus baumii]	1118	565	886	327	78.8991	2.74e-161
scaffold1.t623	EVM scaffold1.g623 scaffold1:1901323-1903164(+)	553	1	552	OCB86500.1	glucose-6-phosphate isomerase [Sanghuangporus baumii]	552	1	552	552	91.1232	0
scaffold1.t624	EVM scaffold1.g624 scaffold1:1903608-1904877(-)	359	1	358	OCB86502.1	hypothetical protein A7U60_g6397 [Sanghuangporus baumii]	338	1	338	359	61.8384	6.89e-140
scaffold1.t625	EVM scaffold1.g625 scaffold1:1905139-1906826(+)	525	5	524	OCB86503.1	WD40 repeat-like protein [Sanghuangporus baumii]	519	4	519	520	70	3.15e-268
scaffold1.t626	EVM scaffold1.g626 scaffold1:1908356-1911458(+)	914	4	907	OCB86458.1	DUF221-domain-containing protein [Sanghuangporus baumii]	925	21	918	914	70.2407	0
scaffold1.t627	EVM scaffold1.g627 scaffold1:1911793-1912831(+)	307	4	280	OCB86459.1	hypothetical protein A7U60_g6351 [Sanghuangporus baumii]	312	6	285	285	48.7719	3.85e-68
scaffold1.t628	EVM scaffold1.g628 scaffold1:1914214-1915221(+)	256	1	255	OCB86460.1	flavo protein WrbA [Sanghuangporus baumii]	255	1	255	255	85.098	2.97e-144
scaffold1.t629	EVM scaffold1.g629 scaffold1:1916413-1918113(+)	448	1	447	XP_007263586.1	uncharacterized protein FOMMEDRAFT_144990 [Fomitiporia mediterranea MF3/22] EJD05440.1 hypothetical protein FOMMEDRAFT_144990 [Fomitiporia mediterranea MF3/22]	443	1	443	448	71.4286	1.42e-223
scaffold1.t630	EVM scaffold1.g630 scaffold1:1918946-1920863(+)	502	2	500	OCB91258.1	MFS general substrate transporter [Sanghuangporus baumii]	824	3	655	655	56.3359	2.61e-217
scaffold1.t631	EVM scaffold1.g631 scaffold1:1921392-1923399(-)	483	1	482	XP_007263584.1	MFS general substrate transporter [Fomitiporia mediterranea MF3/22] EJD05438.1 MFS general substrate transporter [Fomitiporia mediterranea MF3/22]	481	2	481	486	76.9547	1.02e-260
scaffold1.t632	EVM scaffold1.g632 scaffold1:1926141-1932275(+)	1822	2	1819	OCB90813.1	hypothetical protein A7U60_g1922 [Sanghuangporus baumii]	1764	9	1763	1862	55.2632	0
scaffold1.t633	EVM scaffold1.g633 scaffold1:1933157-1934792(-)	522	112	521	XP_007263596.1	uncharacterized protein FOMMEDRAFT_17748 [Fomitiporia mediterranea MF3/22] EJD05450.1 hypothetical protein FOMMEDRAFT_17748 [Fomitiporia mediterranea MF3/22]	423	92	423	418	49.2823	5.05e-97
scaffold1.t635	EVM scaffold1.g635 scaffold1:1937474-1938160(-)	207	8	184	OCB90819.1	hypothetical protein A7U60_g1928 [Sanghuangporus baumii]	239	29	203	188	34.5745	6.32e-15
scaffold1.t636	EVM scaffold1.g636 scaffold1:1938911-1940365(+)	450	1	449	OCB90820.1	translation initiation factor eIF4e [Sanghuangporus baumii]	461	1	461	466	76.6094	2.21e-239
scaffold1.t637	EVM scaffold1.g637 scaffold1:1940659-1942644(-)	516	1	514	OCB86484.1	aldehyde dehydrogenase [Sanghuangporus baumii]	612	1	611	631	64.3423	5.22e-259
scaffold1.t638	EVM scaffold1.g638 scaffold1:1943011-1947435(-)	1261	32	1260	OCB90821.1	hypothetical protein A7U60_g1931 [Sanghuangporus baumii]	1799	33	1255	1230	76.748	0
scaffold1.t639	EVM scaffold1.g639 scaffold1:1948672-1950102(+)	336	1	331	OCB90823.1	cytochrome P450 [Sanghuangporus baumii]	512	181	507	331	75.2266	7.09e-180
scaffold1.t640	EVM scaffold1.g640 scaffold1:1950458-1952452(+)	630	1	629	OCB90824.1	hypothetical protein A7U60_g1934 [Sanghuangporus baumii]	633	1	633	649	61.4792	1.19e-251
scaffold1.t641	EVM scaffold1.g641 scaffold1:1952866-1956249(-)	867	8	443	OCB90516.1	glycosyltransferase family 4 protein [Sanghuangporus baumii]	446	1	436	436	86.0092	2.42e-270
scaffold1.t642	EVM scaffold1.g642 scaffold1:1956479-1958008(+)	403	1	402	XP_007263605.1	26S proteasome regulatory complex, ATPase RPT6 [Fomitiporia mediterranea MF3/22] EJD05459.1 26S proteasome regulatory complex, ATPase RPT6 [Fomitiporia mediterranea MF3/22]	401	1	401	402	96.2687	9.16e-272
scaffold1.t643	EVM scaffold1.g643 scaffold1:1959956-1961112(+)	332	13	331	XP_007263609.1	uncharacterized protein FOMMEDRAFT_77875 [Fomitiporia mediterranea MF3/22] EJD05463.1 hypothetical protein FOMMEDRAFT_77875 [Fomitiporia mediterranea MF3/22]	308	15	308	319	63.9498	2.04e-127
scaffold1.t644	EVM scaffold1.g644 scaffold1:1961364-1963404(+)	564	8	561	OCB90524.1	amidase signature enzyme [Sanghuangporus baumii]	763	198	761	565	76.2832	3.56e-304
scaffold1.t645	EVM scaffold1.g645 scaffold1:1963846-1965144(-)	433	1	432	OCB90523.1	hypothetical protein A7U60_g2257 [Sanghuangporus baumii]	424	1	424	438	57.3059	7.5e-119
scaffold1.t646	EVM scaffold1.g646 scaffold1:1966075-1966856(+)	238	1	237	OCB90522.1	hypothetical protein A7U60_g2256 [Sanghuangporus baumii]	288	50	288	239	66.5272	5.65e-98
scaffold1.t647	EVM scaffold1.g647 scaffold1:1968761-1971150(+)	712	1	711	OCB90519.1	calponin [Sanghuangporus baumii]	706	1	706	711	92.6864	0
scaffold1.t648	EVM scaffold1.g648 scaffold1:1971603-1972627(-)	257	1	244	XP_007263609.1	uncharacterized protein FOMMEDRAFT_77875 [Fomitiporia mediterranea MF3/22] EJD05463.1 hypothetical protein FOMMEDRAFT_77875 [Fomitiporia mediterranea MF3/22]	308	1	246	246	69.5122	1.59e-114
scaffold1.t649	EVM scaffold1.g649 scaffold1:1973082-1974942(-)	513	1	503	XP_007263614.1	SET domain-containing protein [Fomitiporia mediterranea MF3/22] EJD05468.1 SET domain-containing protein [Fomitiporia mediterranea MF3/22]	635	149	632	508	65.5512	8.36e-234
scaffold1.t650	EVM scaffold1.g650 scaffold1:1975792-1976334(+)	114	1	113	OCH93353.1	transcription initiation factor IIA gamma subunit [Obba rivulosa]	113	1	113	113	92.0354	1.91e-71
scaffold1.t651	EVM scaffold1.g651 scaffold1:1977165-1978435(-)	402	1	361	XP_007263616.1	uncharacterized protein FOMMEDRAFT_152781 [Fomitiporia mediterranea MF3/22] EJD05470.1 hypothetical protein FOMMEDRAFT_152781 [Fomitiporia mediterranea MF3/22]	432	1	358	361	60.1108	3.62e-144
scaffold1.t653	EVM scaffold1.g653 scaffold1:1982694-1984734(-)	564	79	563	OCB90843.1	hypothetical protein A7U60_g1954 [Sanghuangporus baumii]	1037	537	1037	503	58.2505	8.75e-167
scaffold1.t654	EVM scaffold1.g654 scaffold1:1987609-1989241(-)	526	5	516	OCB90841.1	kinase-like protein [Sanghuangporus baumii]	508	9	494	535	39.6262	3.46e-103
scaffold1.t655	EVM scaffold1.g655 scaffold1:1990459-1991915(-)	469	6	421	OCB90841.1	kinase-like protein [Sanghuangporus baumii]	508	14	455	463	41.9006	2.47e-89
scaffold1.t656	EVM scaffold1.g656 scaffold1:1992645-1994716(-)	633	2	632	OCB90840.1	Mob1/phocein [Sanghuangporus baumii]	654	1	652	666	56.3063	8.07e-208
scaffold1.t657	EVM scaffold1.g657 scaffold1:1994976-1996076(+)	306	1	305	OCB90839.1	NAD-binding protein [Sanghuangporus baumii]	305	1	305	305	86.2295	1.08e-187
scaffold1.t658	EVM scaffold1.g658 scaffold1:1996389-1997625(-)	344	7	337	OCB90838.1	NCS cytosine-purine permease [Sanghuangporus baumii]	551	179	521	343	70.8455	4.57e-170
scaffold1.t659	EVM scaffold1.g659 scaffold1:1999119-1999757(-)	195	14	194	XP_007263624.1	uncharacterized protein FOMMEDRAFT_118566 [Fomitiporia mediterranea MF3/22] EJD05478.1 hypothetical protein FOMMEDRAFT_118566 [Fomitiporia mediterranea MF3/22]	199	19	199	181	88.3978	1.34e-118
scaffold1.t660	EVM scaffold1.g660 scaffold1:2001341-2002205(-)	231	18	215	XP_007263625.1	uncharacterized protein FOMMEDRAFT_118567 [Fomitiporia mediterranea MF3/22] EJD05479.1 hypothetical protein FOMMEDRAFT_118567 [Fomitiporia mediterranea MF3/22]	561	14	211	199	52.2613	2.04e-51
scaffold1.t661	EVM scaffold1.g661 scaffold1:2002500-2005089(+)	670	6	655	OCB90836.1	kinase-like protein [Sanghuangporus baumii]	724	5	661	658	73.5562	0
scaffold1.t662	EVM scaffold1.g662 scaffold1:2005564-2012011(-)	1810	1	1809	OCB90835.1	hypothetical protein A7U60_g1945 [Sanghuangporus baumii]	1789	1	1789	1815	71.5702	0
scaffold1.t663	EVM scaffold1.g663 scaffold1:2012274-2013823(-)	291	1	290	OCB90834.1	Metallo-dependent phosphatase [Sanghuangporus baumii]	386	84	386	304	81.5789	1.44e-182
scaffold1.t664	EVM scaffold1.g664 scaffold1:2014643-2015394(+)	163	1	162	KAI6012081.1	cyclophilin [Pisolithus microcarpus] KIK25675.1 hypothetical protein PISMIDRAFT_676975 [Pisolithus microcarpus 441]	162	1	162	162	80.2469	1.61e-91
scaffold1.t665	EVM scaffold1.g665 scaffold1:2015873-2016742(-)	231	37	206	OCB90832.1	hypothetical protein A7U60_g1942 [Sanghuangporus baumii]	253	6	190	188	33.5106	2.51e-13
scaffold1.t666	EVM scaffold1.g666 scaffold1:2017631-2018943(+)	360	1	346	OCB90831.1	hypothetical protein A7U60_g1941 [Sanghuangporus baumii]	427	33	385	359	58.2173	5.45e-121
scaffold1.t667	EVM scaffold1.g667 scaffold1:2019491-2021180(-)	497	1	492	OCB90830.1	hypothetical protein A7U60_g1940 [Sanghuangporus baumii]	496	1	494	507	56.8047	6.31e-142
scaffold1.t668	EVM scaffold1.g668 scaffold1:2023155-2024964(+)	490	6	489	OCB90829.1	nonribosomal peptide synthetase 12 [Sanghuangporus baumii]	505	21	505	485	87.2165	3.46e-306
scaffold1.t669	EVM scaffold1.g669 scaffold1:2026263-2028667(-)	749	82	748	OCB90828.1	hypothetical protein A7U60_g1938 [Sanghuangporus baumii]	733	70	733	670	72.0896	9.26e-317
scaffold1.t670	EVM scaffold1.g670 scaffold1:2029529-2030933(-)	361	33	342	OCB90827.1	TPR-like protein [Sanghuangporus baumii]	1661	27	344	332	58.7349	1.47e-105
scaffold1.t671	EVM scaffold1.g671 scaffold1:2031459-2033529(+)	652	1	650	XP_007263736.1	uncharacterized protein FOMMEDRAFT_103711 [Fomitiporia mediterranea MF3/22] EJD05590.1 hypothetical protein FOMMEDRAFT_103711 [Fomitiporia mediterranea MF3/22]	651	1	650	650	80.3077	0
scaffold1.t672	EVM scaffold1.g672 scaffold1:2040049-2040771(+)	220	1	187	OCB90825.1	phospholipase C/P1 nuclease [Sanghuangporus baumii]	907	322	507	189	66.6667	2.63e-67
scaffold1.t675	EVM scaffold1.g675 scaffold1:2045237-2047884(+)	818	1	808	OCB90514.1	hypothetical protein A7U60_g2248 [Sanghuangporus baumii]	906	13	816	855	63.1579	9.61e-283
scaffold1.t676	EVM scaffold1.g676 scaffold1:2048915-2049622(+)	175	28	174	XP_007263694.1	uncharacterized protein FOMMEDRAFT_145052 [Fomitiporia mediterranea MF3/22] EJD05548.1 hypothetical protein FOMMEDRAFT_145052 [Fomitiporia mediterranea MF3/22]	203	57	203	147	67.3469	3.49e-63
scaffold1.t677	EVM scaffold1.g677 scaffold1:2050020-2053686(+)	1136	1	1135	XP_007263695.1	cysteine proteinase [Fomitiporia mediterranea MF3/22] EJD05549.1 cysteine proteinase [Fomitiporia mediterranea MF3/22]	1068	1	1068	1189	53.1539	9.63e-305
scaffold1.t678	EVM scaffold1.g678 scaffold1:2054067-2055453(-)	380	3	378	THH10603.1	hypothetical protein EW145_g1189 [Phellinidium pouzarii]	372	5	371	379	77.0449	4.78e-114
scaffold1.t679	EVM scaffold1.g679 scaffold1:2055572-2056939(+)	415	1	414	OCB90512.1	histidinol-phosphate aminotransferase [Sanghuangporus baumii]	426	1	426	426	74.6479	3.15e-226
scaffold1.t680	EVM scaffold1.g680 scaffold1:2057194-2061976(+)	1246	1	1143	OCB90511.1	hypothetical protein A7U60_g2245 [Sanghuangporus baumii]	1917	611	1755	1163	73.5168	0
scaffold1.t681	EVM scaffold1.g681 scaffold1:2062331-2063945(+)	468	1	459	OCB90510.1	NMDA receptor-regulated protein 1a [Sanghuangporus baumii]	1299	1	462	462	65.1515	1.06e-209
scaffold1.t682	EVM scaffold1.g682 scaffold1:2064147-2067620(+)	873	1	864	OCB90510.1	NMDA receptor-regulated protein 1a [Sanghuangporus baumii]	1299	465	1291	869	75.4891	0
scaffold1.t683	EVM scaffold1.g683 scaffold1:2068080-2070335(-)	752	6	749	OCB90509.1	hypothetical protein A7U60_g2243 [Sanghuangporus baumii]	820	8	820	839	35.0417	4.21e-84
scaffold1.t684	EVM scaffold1.g684 scaffold1:2070903-2071936(-)	209	1	203	XP_007263703.1	DJ-1 [Fomitiporia mediterranea MF3/22] EJD05557.1 DJ-1 [Fomitiporia mediterranea MF3/22]	197	1	196	203	71.9212	4.39e-95
scaffold1.t685	EVM scaffold1.g685 scaffold1:2072109-2073522(-)	409	1	404	OCB85064.1	dihydroceramide delta-desaturase [Sanghuangporus baumii]	400	1	394	404	79.2079	4.06e-235
scaffold1.t686	EVM scaffold1.g686 scaffold1:2077130-2080284(-)	1014	1	1005	OCB85061.1	hypothetical protein A7U60_g8019 [Sanghuangporus baumii]	1165	134	1156	1044	51.1494	1.09e-269
scaffold1.t689	EVM scaffold1.g689 scaffold1:2085955-2088154(+)	696	1	655	OCB85059.1	alcohol oxidase [Sanghuangporus baumii]	705	1	655	655	77.2519	0
scaffold1.t690	EVM scaffold1.g690 scaffold1:2089745-2092606(-)	931	1	911	OCB85058.1	hypothetical protein A7U60_g8016 [Sanghuangporus baumii]	956	1	945	956	47.6987	1.14e-206
scaffold1.t691	EVM scaffold1.g691 scaffold1:2093605-2094958(-)	353	1	351	OCB85057.1	GroES-like protein [Sanghuangporus baumii]	365	1	364	364	82.967	1.42e-228
scaffold1.t692	EVM scaffold1.g692 scaffold1:2095337-2095767(+)	85	1	84	OCB85056.1	hypothetical protein A7U60_g8014 [Sanghuangporus baumii]	86	1	86	87	81.6092	1.02e-35
scaffold1.t693	EVM scaffold1.g693 scaffold1:2096022-2097678(+)	533	3	494	OCB85055.1	hypothetical protein A7U60_g8013 [Sanghuangporus baumii]	683	2	645	650	47.8462	1.82e-116
scaffold1.t694	EVM scaffold1.g694 scaffold1:2098653-2100020(+)	353	1	352	OCB85057.1	GroES-like protein [Sanghuangporus baumii]	365	1	365	365	70.6849	1.51e-186
scaffold1.t695	EVM scaffold1.g695 scaffold1:2100537-2101655(+)	308	1	303	OCB85052.1	NAD-binding protein [Sanghuangporus baumii]	306	1	302	309	62.4595	6.68e-129
scaffold1.t696	EVM scaffold1.g696 scaffold1:2102607-2104404(-)	433	1	432	XP_007263717.1	S-adenosyl-L-homocysteine hydrolase [Fomitiporia mediterranea MF3/22] EJD05571.1 S-adenosyl-L-homocysteine hydrolase [Fomitiporia mediterranea MF3/22]	432	1	432	432	94.4444	2.69e-300
scaffold1.t697	EVM scaffold1.g697 scaffold1:2105962-2107327(-)	437	1	436	OCB85050.1	hypothetical protein A7U60_g8008 [Sanghuangporus baumii]	440	1	440	442	77.1493	2.51e-232
scaffold1.t698	EVM scaffold1.g698 scaffold1:2111254-2115310(-)	1161	1	1159	OCB85049.1	ATP citrate lyase isoform 2 [Sanghuangporus baumii]	1160	1	1159	1159	94.478	0
scaffold1.t699	EVM scaffold1.g699 scaffold1:2118392-2120976(-)	547	1	546	XP_007263722.1	G-alpha-domain-containing protein [Fomitiporia mediterranea MF3/22] EJD05576.1 G-alpha-domain-containing protein [Fomitiporia mediterranea MF3/22]	560	17	560	570	75.4386	9.57e-274
scaffold1.t700	EVM scaffold1.g700 scaffold1:2125818-2127979(+)	642	17	641	OCB85048.1	aspartate kinase [Sanghuangporus baumii]	665	13	665	653	79.4793	0
scaffold1.t701	EVM scaffold1.g701 scaffold1:2130183-2131942(+)	429	1	428	PAV20431.1	WD40 domain containing protein [Pyrrhoderma noxium]	429	1	429	430	89.3023	3.2e-265
scaffold1.t702	EVM scaffold1.g702 scaffold1:2132352-2134929(+)	802	1	799	XP_007263725.1	uncharacterized protein FOMMEDRAFT_78648 [Fomitiporia mediterranea MF3/22] EJD05579.1 hypothetical protein FOMMEDRAFT_78648 [Fomitiporia mediterranea MF3/22]	803	1	801	803	70.8593	0
scaffold1.t703	EVM scaffold1.g703 scaffold1:2135333-2137295(-)	578	3	576	XP_007263726.1	uncharacterized protein FOMMEDRAFT_26468 [Fomitiporia mediterranea MF3/22] EJD05580.1 hypothetical protein FOMMEDRAFT_26468 [Fomitiporia mediterranea MF3/22]	583	4	582	579	73.057	1.72e-311
scaffold1.t704	EVM scaffold1.g704 scaffold1:2137685-2141235(+)	917	1	914	OCB85042.1	ATP-dependent DNA helicase [Sanghuangporus baumii]	936	21	936	931	73.899	0
scaffold1.t705	EVM scaffold1.g705 scaffold1:2141392-2143230(-)	573	1	572	OCB85041.1	hypothetical protein A7U60_g7998 [Sanghuangporus baumii]	583	1	583	588	67.517	2.31e-258
scaffold1.t706	EVM scaffold1.g706 scaffold1:2144619-2150011(+)	1377	1	1376	OCB85040.1	cleavage factor protein [Sanghuangporus baumii]	1439	81	1439	1414	77.9349	0
scaffold1.t707	EVM scaffold1.g707 scaffold1:2150237-2151540(-)	375	1	369	OCB85039.1	hypothetical protein A7U60_g7996 [Sanghuangporus baumii]	705	337	704	369	84.5528	3.88e-221
scaffold1.t708	EVM scaffold1.g708 scaffold1:2151851-2156499(+)	1428	1	1424	OCB85037.1	WD40 repeat-like protein [Sanghuangporus baumii]	1800	1	1416	1461	76.0438	0
scaffold1.t709	EVM scaffold1.g709 scaffold1:2157557-2158219(+)	169	1	158	XP_007263732.1	DNA glycosylase [Fomitiporia mediterranea MF3/22] EJD05586.1 DNA glycosylase [Fomitiporia mediterranea MF3/22]	342	179	336	165	50.9091	1.14e-36
scaffold1.t710	EVM scaffold1.g710 scaffold1:2158354-2159022(+)	206	3	205	OCB85032.1	SET-domain-containing protein [Sanghuangporus baumii]	527	5	204	203	60.5911	5.14e-79
scaffold1.t711	EVM scaffold1.g711 scaffold1:2160300-2160990(+)	133	8	126	OCB85032.1	SET-domain-containing protein [Sanghuangporus baumii]	527	406	524	119	81.5126	5.93e-62
scaffold1.t712	EVM scaffold1.g712 scaffold1:2161272-2161885(-)	164	20	156	XP_007263648.1	histone-fold-containing protein [Fomitiporia mediterranea MF3/22] EJD05502.1 histone-fold-containing protein [Fomitiporia mediterranea MF3/22]	152	8	144	137	83.2117	1.08e-71
scaffold1.t713	EVM scaffold1.g713 scaffold1:2162379-2163827(+)	483	1	482	OCB85030.1	hypothetical protein A7U60_g7987 [Sanghuangporus baumii]	520	1	520	536	65.6716	1.99e-92
scaffold1.t714	EVM scaffold1.g714 scaffold1:2166356-2167720(-)	299	1	288	XP_007263651.1	cora-domain-containing protein [Fomitiporia mediterranea MF3/22] EJD05505.1 cora-domain-containing protein [Fomitiporia mediterranea MF3/22]	453	98	384	288	91.3194	1.71e-173
scaffold1.t715	EVM scaffold1.g715 scaffold1:2169044-2169844(+)	191	1	190	XP_007263653.1	uncharacterized protein FOMMEDRAFT_118610 [Fomitiporia mediterranea MF3/22] EJD05507.1 hypothetical protein FOMMEDRAFT_118610 [Fomitiporia mediterranea MF3/22]	190	1	190	190	81.0526	1.72e-111
scaffold1.t716	EVM scaffold1.g716 scaffold1:2170661-2171667(+)	252	1	249	OCB85027.1	DER1-domain-containing protein [Sanghuangporus baumii]	251	1	249	249	78.3133	1.48e-142
scaffold1.t718	EVM scaffold1.g718 scaffold1:2173743-2174485(+)	228	5	227	XP_007263656.1	orotate phosphoribosyltransferase [Fomitiporia mediterranea MF3/22] EJD05510.1 orotate phosphoribosyltransferase [Fomitiporia mediterranea MF3/22]	225	7	225	223	79.3722	1.19e-101
scaffold1.t719	EVM scaffold1.g719 scaffold1:2174888-2175749(+)	266	12	265	OCB85025.1	carbohydrate kinase [Sanghuangporus baumii]	280	11	280	271	67.1587	1.37e-118
scaffold1.t721	EVM scaffold1.g721 scaffold1:2181467-2182545(-)	267	1	214	XP_007263660.1	uncharacterized protein FOMMEDRAFT_145033 [Fomitiporia mediterranea MF3/22] EJD05514.1 hypothetical protein FOMMEDRAFT_145033 [Fomitiporia mediterranea MF3/22]	366	23	236	214	88.3178	1.49e-133
scaffold1.t722	EVM scaffold1.g722 scaffold1:2185040-2186692(-)	438	1	429	XP_007263662.1	DUF803-domain-containing protein [Fomitiporia mediterranea MF3/22] EJD05516.1 DUF803-domain-containing protein [Fomitiporia mediterranea MF3/22]	437	1	429	430	82.3256	7.36e-243
scaffold1.t723	EVM scaffold1.g723 scaffold1:2188356-2189305(+)	230	1	229	OCB85020.1	Creatinase/aminopeptidase [Sanghuangporus baumii]	682	165	407	243	71.1934	6.57e-112
scaffold1.t724	EVM scaffold1.g724 scaffold1:2191259-2194494(-)	871	1	857	OCB85019.1	hypothetical protein A7U60_g7976 [Sanghuangporus baumii]	891	1	841	915	45.0273	4.61e-208
scaffold1.t725	EVM scaffold1.g725 scaffold1:2194694-2195853(+)	288	1	286	OCB85018.1	translation initiation factor eIF3g [Sanghuangporus baumii]	298	1	292	292	81.5068	1.67e-164
scaffold1.t726	EVM scaffold1.g726 scaffold1:2196561-2197596(+)	306	11	305	OCB85017.1	hypothetical protein A7U60_g7974 [Sanghuangporus baumii]	300	5	300	296	83.7838	1.26e-171
scaffold1.t727	EVM scaffold1.g727 scaffold1:2198167-2199441(-)	407	134	237	OCB85014.1	glycerol-3-phosphate O-acyltransferase [Sanghuangporus baumii]	347	47	146	104	44.2308	2.06e-14
scaffold1.t728	EVM scaffold1.g728 scaffold1:2200179-2203091(+)	752	1	751	OCB85016.1	chaps-domain-containing protein [Sanghuangporus baumii]	844	1	844	847	78.3943	0
scaffold1.t729	EVM scaffold1.g729 scaffold1:2205203-2206026(+)	241	1	233	XP_007263658.1	uncharacterized protein FOMMEDRAFT_103583 [Fomitiporia mediterranea MF3/22] EJD05512.1 hypothetical protein FOMMEDRAFT_103583 [Fomitiporia mediterranea MF3/22]	344	107	340	234	57.6923	3.57e-85
scaffold1.t730	EVM scaffold1.g730 scaffold1:2206983-2209428(-)	757	68	671	OCB91837.1	hypothetical protein A7U60_g887 [Sanghuangporus baumii]	839	80	727	689	41.9448	9.29e-84
scaffold1.t731	EVM scaffold1.g731 scaffold1:2212042-2214379(-)	738	1	734	OCB91836.1	DEAD-domain-containing protein [Sanghuangporus baumii]	767	1	766	771	68.4825	0
scaffold1.t732	EVM scaffold1.g732 scaffold1:2215489-2218340(+)	778	45	777	XP_007263672.1	uncharacterized protein FOMMEDRAFT_103603 [Fomitiporia mediterranea MF3/22] EJD05526.1 hypothetical protein FOMMEDRAFT_103603 [Fomitiporia mediterranea MF3/22]	730	1	730	761	59.1327	7.86e-278
scaffold1.t733	EVM scaffold1.g733 scaffold1:2218867-2219721(+)	229	1	226	XP_007263673.1	glutathione S-transferase [Fomitiporia mediterranea MF3/22] EJD05527.1 glutathione S-transferase [Fomitiporia mediterranea MF3/22]	242	1	221	226	76.9912	4.97e-119
scaffold1.t734	EVM scaffold1.g734 scaffold1:2221028-2223526(+)	492	1	471	GLB39376.1	putative glutathione [Lyophyllum shimeji]	455	1	433	474	51.6878	1.11e-141
scaffold1.t735	EVM scaffold1.g735 scaffold1:2223631-2225721(+)	555	4	554	OCB87796.1	serine carboxypeptidase [Sanghuangporus baumii]	1248	678	1248	588	78.2313	0
scaffold1.t736	EVM scaffold1.g736 scaffold1:2225878-2227245(-)	415	1	408	OCB87795.1	hypothetical protein A7U60_g5118 [Sanghuangporus baumii]	409	1	403	413	50.8475	8.15e-141
scaffold1.t737	EVM scaffold1.g737 scaffold1:2228327-2229796(+)	388	1	378	OCB87794.1	FAD-binding domain-containing protein [Sanghuangporus baumii]	500	133	499	385	72.7273	4.27e-197
scaffold1.t738	EVM scaffold1.g738 scaffold1:2230655-2232810(+)	516	8	513	OCB84643.1	cytochrome P450 [Sanghuangporus baumii]	950	451	950	507	71.9921	2.37e-257
scaffold1.t739	EVM scaffold1.g739 scaffold1:2233124-2235165(+)	472	1	471	OCB87792.1	glycine hydroxymethyltransferase [Sanghuangporus baumii]	471	1	471	471	92.569	0
scaffold1.t740	EVM scaffold1.g740 scaffold1:2235602-2237672(-)	512	54	511	OCB87791.1	FAD-binding domain-containing protein [Sanghuangporus baumii]	930	469	930	462	82.4675	4.12e-270
scaffold1.t741	EVM scaffold1.g741 scaffold1:2238806-2242512(-)	943	1	942	OCB87790.1	hypothetical protein A7U60_g5113 [Sanghuangporus baumii]	953	1	953	956	83.2636	0
scaffold1.t742	EVM scaffold1.g742 scaffold1:2243962-2245480(+)	345	6	344	OCB87789.1	GroES-like protein [Sanghuangporus baumii]	339	1	339	339	93.5103	8.76e-242
scaffold1.t743	EVM scaffold1.g743 scaffold1:2246625-2249039(-)	666	1	665	OCB87788.1	hypothetical protein A7U60_g5111 [Sanghuangporus baumii]	696	1	696	708	61.1582	5.77e-255
scaffold1.t744	EVM scaffold1.g744 scaffold1:2255978-2258037(-)	531	9	524	OCB87786.1	DnaJ-domain-containing protein [Sanghuangporus baumii]	610	77	589	516	59.3023	2.07e-208
scaffold1.t745	EVM scaffold1.g745 scaffold1:2258646-2258996(+)	99	1	92	OCB87785.1	hypothetical protein A7U60_g5108 [Sanghuangporus baumii]	91	1	88	92	78.2609	1.32e-47
scaffold1.t746	EVM scaffold1.g746 scaffold1:2259494-2260459(-)	283	1	282	OCB87784.1	hypothetical protein A7U60_g5107 [Sanghuangporus baumii]	286	1	286	286	83.2168	3.63e-180
scaffold1.t747	EVM scaffold1.g747 scaffold1:2261635-2264492(+)	763	1	748	OCB87783.1	hypothetical protein A7U60_g5106 [Sanghuangporus baumii]	1155	1	752	752	84.3085	0
scaffold1.t748	EVM scaffold1.g748 scaffold1:2264804-2266273(-)	490	1	489	OCB87779.1	hypothetical protein A7U60_g5102 [Sanghuangporus baumii]	498	1	487	489	60.9407	3.34e-213
scaffold1.t749	EVM scaffold1.g749 scaffold1:2266742-2268445(+)	568	1	564	OCB87776.1	hypothetical protein A7U60_g5099 [Sanghuangporus baumii]	789	1	576	583	56.9468	6.72e-196
scaffold1.t750	EVM scaffold1.g750 scaffold1:2268944-2269842(+)	221	1	220	PAV22465.1	splicing factor 3a subunit 2 [Pyrrhoderma noxium]	220	1	220	220	91.8182	8.85e-147
scaffold1.t751	EVM scaffold1.g751 scaffold1:2270131-2272496(-)	621	1	619	OCB87775.1	CTP synthase [Sanghuangporus baumii]	654	1	638	638	88.558	0
scaffold1.t752	EVM scaffold1.g752 scaffold1:2277226-2277764(+)	130	1	127	OCB91651.1	hypothetical protein A7U60_g1086 [Sanghuangporus baumii]	129	1	127	127	66.1417	7.1e-61
scaffold1.t753	EVM scaffold1.g753 scaffold1:2278059-2278732(-)	172	1	169	KAH8115998.1	hypothetical protein DFH11DRAFT_1252098 [Phellopilus nigrolimitatus]	179	1	170	171	71.9298	8.04e-75
scaffold1.t754	EVM scaffold1.g754 scaffold1:2279235-2280668(-)	388	4	370	XP_007264046.1	glycerol-3-phosphate O-acyltransferase [Fomitiporia mediterranea MF3/22] EJD05900.1 glycerol-3-phosphate O-acyltransferase [Fomitiporia mediterranea MF3/22]	772	229	594	367	68.1199	6.62e-164
scaffold1.t756	EVM scaffold1.g756 scaffold1:2290811-2292528(+)	552	1	549	XP_007263561.1	uncharacterized protein FOMMEDRAFT_144981 [Fomitiporia mediterranea MF3/22] EJD05415.1 hypothetical protein FOMMEDRAFT_144981 [Fomitiporia mediterranea MF3/22]	690	129	688	566	48.7633	7.25e-92
scaffold1.t757	EVM scaffold1.g757 scaffold1:2293022-2296086(+)	989	1	928	OCB87771.1	hypothetical protein A7U60_g5094 [Sanghuangporus baumii]	936	1	886	985	31.066	1.95e-68
scaffold1.t758	EVM scaffold1.g758 scaffold1:2296448-2297259(-)	185	1	184	OCB87772.1	hypothetical protein A7U60_g5095 [Sanghuangporus baumii]	194	1	194	196	69.898	3.12e-62
scaffold1.t759	EVM scaffold1.g759 scaffold1:2298634-2300350(+)	447	19	445	OCB89121.1	WD40 repeat-like protein [Sanghuangporus baumii]	486	38	486	452	75	3.61e-234
scaffold1.t760	EVM scaffold1.g760 scaffold1:2303027-2304801(+)	463	1	458	OCB89120.1	NADP-specific glutamate dehydrogenase [Sanghuangporus baumii]	463	1	458	458	85.8079	1.77e-293
scaffold1.t761	EVM scaffold1.g761 scaffold1:2306160-2307663(+)	464	2	463	OCB89118.1	hypothetical protein A7U60_g3717 [Sanghuangporus baumii]	491	29	490	467	62.955	1.35e-189
scaffold1.t762	EVM scaffold1.g762 scaffold1:2307927-2309382(-)	390	1	384	OCB89117.1	hypothetical protein A7U60_g3716 [Sanghuangporus baumii]	398	26	394	388	75	4.95e-198
scaffold1.t763	EVM scaffold1.g763 scaffold1:2309783-2311366(+)	413	1	382	OCB89116.1	Mov34-domain-containing protein [Sanghuangporus baumii]	416	1	373	384	83.3333	1.74e-220
scaffold1.t764	EVM scaffold1.g764 scaffold1:2311626-2312197(-)	171	1	170	XP_007263568.1	ribosomal protein L18ae [Fomitiporia mediterranea MF3/22] EJD05422.1 ribosomal protein L18ae [Fomitiporia mediterranea MF3/22]	170	1	170	170	89.4118	4.78e-106
scaffold1.t765	EVM scaffold1.g765 scaffold1:2312699-2313961(-)	358	10	161	OCB89115.1	ribosomal protein L18ae [Sanghuangporus baumii]	426	12	162	154	57.7922	3.61e-47
scaffold1.t766	EVM scaffold1.g766 scaffold1:2321513-2322394(-)	253	1	252	OCB89112.1	hypothetical protein A7U60_g3711 [Sanghuangporus baumii]	249	1	249	253	67.1937	1.42e-100
scaffold1.t767	EVM scaffold1.g767 scaffold1:2323170-2324851(+)	435	6	424	OCB89111.1	hypothetical protein A7U60_g3710 [Sanghuangporus baumii]	461	9	459	451	67.6275	9.57e-204
scaffold1.t768	EVM scaffold1.g768 scaffold1:2325238-2326907(-)	473	21	470	OCB89110.1	glycoside hydrolase [Sanghuangporus baumii]	476	21	463	464	72.1983	1.02e-228
scaffold1.t769	EVM scaffold1.g769 scaffold1:2327779-2328827(-)	305	1	304	XP_007263581.1	signal recognition particle, SRP19 subunit [Fomitiporia mediterranea MF3/22] EJD05435.1 signal recognition particle, SRP19 subunit [Fomitiporia mediterranea MF3/22]	299	1	299	308	70.1299	1.41e-130
scaffold1.t770	EVM scaffold1.g770 scaffold1:2328966-2329809(+)	219	1	218	OCB89109.1	Metallo-dependent phosphatase [Sanghuangporus baumii]	229	1	229	229	85.5895	1.11e-137
scaffold1.t772	EVM scaffold1.g772 scaffold1:2332391-2332832(-)	130	1	129	OCB89103.1	hypothetical protein A7U60_g3702 [Sanghuangporus baumii]	134	1	128	129	76.7442	5.87e-61
scaffold1.t773	EVM scaffold1.g773 scaffold1:2333207-2334518(-)	258	1	257	XP_007263745.1	GroES-like protein [Fomitiporia mediterranea MF3/22] EJD05599.1 GroES-like protein [Fomitiporia mediterranea MF3/22]	376	120	376	257	88.3268	4.46e-161
scaffold1.t775	EVM scaffold1.g775 scaffold1:2337919-2342412(-)	1229	1	1221	OCB89102.1	hypothetical protein A7U60_g3701 [Sanghuangporus baumii]	1259	1	1251	1264	67.3259	0
scaffold1.t776	EVM scaffold1.g776 scaffold1:2342830-2344103(-)	319	1	318	XP_007263628.1	SURF4-domain-containing protein [Fomitiporia mediterranea MF3/22] EJD05482.1 SURF4-domain-containing protein [Fomitiporia mediterranea MF3/22]	318	1	318	318	91.195	2.03e-210
scaffold1.t777	EVM scaffold1.g777 scaffold1:2344540-2349474(-)	1184	3	1181	OCB89124.1	hypothetical protein A7U60_g3723 [Sanghuangporus baumii]	1581	84	1230	1190	64.4538	0
scaffold1.t778	EVM scaffold1.g778 scaffold1:2350969-2352437(-)	322	3	321	OCB89125.1	RTA1-domain-containing protein [Sanghuangporus baumii]	320	5	320	322	81.3665	4.36e-181
scaffold1.t779	EVM scaffold1.g779 scaffold1:2353365-2356487(-)	869	1	861	OCB89126.1	hypothetical protein A7U60_g3725 [Sanghuangporus baumii]	928	1	860	867	72.4337	0
scaffold1.t780	EVM scaffold1.g780 scaffold1:2359031-2363635(-)	571	280	431	XP_007272451.1	DNA/RNA polymerase, partial [Fomitiporia mediterranea MF3/22] EJC97286.1 DNA/RNA polymerase, partial [Fomitiporia mediterranea MF3/22]	155	4	155	152	66.4474	3.45e-60
scaffold1.t782	EVM scaffold1.g782 scaffold1:2369749-2371190(-)	335	3	334	KAI5121807.1	hypothetical protein M0805_009799 [Coniferiporia weirii]	674	348	672	332	79.5181	1.46e-192
scaffold1.t783	EVM scaffold1.g783 scaffold1:2374491-2376547(-)	463	1	462	OCB89128.1	DUF155-domain-containing protein [Sanghuangporus baumii]	511	1	511	511	78.0822	8.48e-255
scaffold1.t784	EVM scaffold1.g784 scaffold1:2376825-2377226(+)	134	8	128	KAH8115945.1	phosphoglycerate mutase-like protein [Phellopilus nigrolimitatus]	466	15	113	121	61.157	9.2e-39
scaffold1.t785	EVM scaffold1.g785 scaffold1:2378073-2378754(+)	160	2	105	OCB89129.1	phosphoglycerate mutase-like protein [Sanghuangporus baumii]	533	279	382	104	73.0769	3.03e-38
scaffold1.t786	EVM scaffold1.g786 scaffold1:2380267-2383097(-)	817	1	816	OCB89130.1	alpha/beta-hydrolase [Sanghuangporus baumii]	818	1	818	822	80.7786	0
scaffold1.t787	EVM scaffold1.g787 scaffold1:2384599-2386152(-)	419	1	418	OCB89131.1	alpha-ketoglutarate-dependent sulfonate dioxygenase [Sanghuangporus baumii]	416	1	416	418	86.6029	1.45e-269
scaffold1.t788	EVM scaffold1.g788 scaffold1:2386952-2387689(+)	143	1	142	XP_007263637.1	4A/4B type thioredoxin-like protein [Fomitiporia mediterranea MF3/22] EJD05491.1 4A/4B type thioredoxin-like protein [Fomitiporia mediterranea MF3/22]	142	1	142	142	97.8873	7.6e-103
scaffold1.t789	EVM scaffold1.g789 scaffold1:2389180-2390486(-)	425	1	423	OCB89133.1	G-alpha-domain-containing protein [Sanghuangporus baumii]	846	219	633	427	66.5105	4.96e-167
scaffold1.t790	EVM scaffold1.g790 scaffold1:2392191-2392822(-)	152	4	138	OCB89133.1	G-alpha-domain-containing protein [Sanghuangporus baumii]	846	20	153	135	80.7407	1.91e-64
scaffold1.t791	EVM scaffold1.g791 scaffold1:2393259-2400911(+)	2456	1	2455	OCB89134.1	hypothetical protein A7U60_g3733 [Sanghuangporus baumii]	2426	1	2426	2467	80.7458	0
scaffold1.t792	EVM scaffold1.g792 scaffold1:2401187-2405082(-)	882	127	881	OCB89135.1	DNA mismatch repair protein MutL [Sanghuangporus baumii]	761	6	761	761	79.2378	0
scaffold1.t793	EVM scaffold1.g793 scaffold1:2405181-2406133(-)	251	1	243	OCB89136.1	alpha/beta-hydrolase [Sanghuangporus baumii]	391	1	243	243	79.8354	4.54e-146
scaffold1.t794	EVM scaffold1.g794 scaffold1:2409016-2411306(-)	523	1	518	OCB89139.1	G-alpha-domain-containing protein [Sanghuangporus baumii]	585	1	551	573	72.9494	5.27e-247
scaffold1.t795	EVM scaffold1.g795 scaffold1:2423426-2425158(+)	498	5	497	OCB90507.1	HLH-domain-containing protein [Sanghuangporus baumii]	862	351	862	515	73.0097	2.02e-219
scaffold1.t796	EVM scaffold1.g796 scaffold1:2427961-2429664(+)	530	8	407	KAI5118519.1	hypothetical protein M0805_007688 [Coniferiporia weirii]	527	5	383	414	43.7198	1e-87
scaffold1.t797	EVM scaffold1.g797 scaffold1:2430221-2431282(-)	255	12	237	XP_007268522.1	class I glutamine amidotransferase-like protein [Fomitiporia mediterranea MF3/22] EJD01245.1 class I glutamine amidotransferase-like protein [Fomitiporia mediterranea MF3/22]	229	4	223	234	61.5385	3.63e-87
scaffold1.t798	EVM scaffold1.g798 scaffold1:2431825-2432821(+)	270	1	269	OCB85069.1	ribosome recycling factor [Sanghuangporus baumii]	276	1	276	281	67.9715	1.13e-117
scaffold1.t799	EVM scaffold1.g799 scaffold1:2432920-2434026(-)	330	5	308	XP_007263551.1	uncharacterized protein FOMMEDRAFT_79656 [Fomitiporia mediterranea MF3/22] EJD05405.1 hypothetical protein FOMMEDRAFT_79656 [Fomitiporia mediterranea MF3/22]	368	43	341	304	54.6053	3.41e-110
scaffold1.t800	EVM scaffold1.g800 scaffold1:2434885-2436410(-)	372	1	371	OCB85071.1	fatty acid-2 hydroxylase [Sanghuangporus baumii]	371	1	371	371	82.4798	3.89e-237
scaffold1.t801	EVM scaffold1.g801 scaffold1:2436741-2439322(-)	801	1	800	OCB85072.1	hypothetical protein A7U60_g8030 [Sanghuangporus baumii]	801	1	801	805	76.646	0
scaffold1.t802	EVM scaffold1.g802 scaffold1:2440975-2443185(+)	443	1	441	OCB85073.1	hypothetical protein A7U60_g8031 [Sanghuangporus baumii]	572	1	571	571	69.1769	6.52e-264
scaffold1.t803	EVM scaffold1.g803 scaffold1:2443865-2445282(+)	329	14	328	OCB85074.1	PNK3P-domain-containing protein [Sanghuangporus baumii]	323	6	323	318	72.956	3.2e-174
scaffold1.t804	EVM scaffold1.g804 scaffold1:2446357-2448092(-)	430	12	421	OCB85076.1	FAD/NAD-binding domain-containing protein [Sanghuangporus baumii]	453	13	443	431	65.1972	1.38e-202
scaffold1.t805	EVM scaffold1.g805 scaffold1:2450928-2451782(-)	231	1	204	OCB86720.1	hypothetical protein A7U60_g6179 [Sanghuangporus baumii]	1159	357	560	204	89.2157	3.26e-119
scaffold1.t806	EVM scaffold1.g806 scaffold1:2452135-2453094(-)	214	50	213	OCB86720.1	hypothetical protein A7U60_g6179 [Sanghuangporus baumii]	1159	38	216	183	77.5956	3.61e-88
scaffold1.t807	EVM scaffold1.g807 scaffold1:2454426-2455074(+)	158	1	157	OCB85077.1	DUF1348-domain-containing protein [Sanghuangporus baumii]	157	1	157	157	85.3503	1.59e-100
scaffold1.t808	EVM scaffold1.g808 scaffold1:2455888-2458244(+)	499	1	498	OCB89282.1	MFS general substrate transporter [Sanghuangporus baumii]	560	1	560	560	77.8571	1.81e-310
scaffold1.t809	EVM scaffold1.g809 scaffold1:2459226-2460559(-)	362	1	361	OCB89279.1	mitochondrial carrier [Sanghuangporus baumii]	354	1	354	361	80.0554	7.86e-198
scaffold1.t810	EVM scaffold1.g810 scaffold1:2461046-2462054(-)	273	1	272	XP_007263542.1	uncharacterized protein FOMMEDRAFT_152697 [Fomitiporia mediterranea MF3/22] EJD05396.1 hypothetical protein FOMMEDRAFT_152697 [Fomitiporia mediterranea MF3/22]	279	1	279	283	55.8304	6.89e-71
scaffold1.t811	EVM scaffold1.g811 scaffold1:2462409-2463026(+)	206	1	205	OCB83959.1	hypothetical protein A7U60_g9168 [Sanghuangporus baumii]	259	59	258	205	72.1951	2.65e-100
scaffold1.t812	EVM scaffold1.g812 scaffold1:2463887-2464968(-)	297	1	293	XP_007263540.1	NAD-binding protein [Fomitiporia mediterranea MF3/22] EJD05394.1 NAD-binding protein [Fomitiporia mediterranea MF3/22]	299	1	297	297	55.2189	1.76e-112
scaffold1.t813	EVM scaffold1.g813 scaffold1:2465897-2466977(-)	297	1	294	XP_007263540.1	NAD-binding protein [Fomitiporia mediterranea MF3/22] EJD05394.1 NAD-binding protein [Fomitiporia mediterranea MF3/22]	299	1	298	298	54.0268	2.71e-109
scaffold1.t814	EVM scaffold1.g814 scaffold1:2468009-2469085(-)	297	1	293	XP_007263540.1	NAD-binding protein [Fomitiporia mediterranea MF3/22] EJD05394.1 NAD-binding protein [Fomitiporia mediterranea MF3/22]	299	1	297	297	55.5556	1.87e-114
scaffold1.t815	EVM scaffold1.g815 scaffold1:2469778-2470858(-)	297	1	293	XP_007263540.1	NAD-binding protein [Fomitiporia mediterranea MF3/22] EJD05394.1 NAD-binding protein [Fomitiporia mediterranea MF3/22]	299	1	297	297	54.8822	4.35e-113
scaffold1.t816	EVM scaffold1.g816 scaffold1:2471736-2472821(-)	296	1	295	OCB83953.1	NAD-binding protein [Sanghuangporus baumii]	295	1	295	295	58.9831	3.46e-123
scaffold1.t817	EVM scaffold1.g817 scaffold1:2475264-2476886(-)	488	1	478	OCB83952.1	delta 9-fatty acid desaturase protein [Sanghuangporus baumii]	1172	369	844	478	90.1674	0
scaffold1.t818	EVM scaffold1.g818 scaffold1:2479719-2482268(-)	739	3	738	OCB83951.1	isoleucyl-tRNA synthetase [Sanghuangporus baumii]	1730	994	1730	738	84.1463	0
scaffold1.t819	EVM scaffold1.g819 scaffold1:2482754-2486914(-)	1037	4	1030	XP_007263534.1	isoleucyl-tRNA synthetase [Fomitiporia mediterranea MF3/22] EJD05388.1 isoleucyl-tRNA synthetase [Fomitiporia mediterranea MF3/22]	1027	4	1024	1030	67.5728	0
scaffold1.t820	EVM scaffold1.g820 scaffold1:2487207-2489148(+)	564	1	563	OCB83950.1	hypothetical protein A7U60_g9159 [Sanghuangporus baumii]	571	1	571	572	80.7692	7.81e-306
scaffold1.t821	EVM scaffold1.g821 scaffold1:2490526-2492475(+)	490	1	485	OCB83949.1	FAD/NAD-binding domain-containing protein [Sanghuangporus baumii]	487	1	487	487	70.6366	2.03e-254
scaffold1.t822	EVM scaffold1.g822 scaffold1:2495654-2496728(+)	298	1	297	OCB83948.1	hypothetical protein A7U60_g9157 [Sanghuangporus baumii]	297	1	297	297	88.8889	1.64e-194
scaffold1.t823	EVM scaffold1.g823 scaffold1:2498071-2500346(+)	553	1	550	OCB83947.1	cytochrome P450 [Sanghuangporus baumii]	551	1	549	550	76.7273	1.23e-316
scaffold1.t824	EVM scaffold1.g824 scaffold1:2500728-2502669(-)	495	1	483	OCB83946.1	FAD/NAD-binding domain-containing protein [Sanghuangporus baumii]	488	1	477	483	74.3271	8.54e-267
scaffold1.t825	EVM scaffold1.g825 scaffold1:2503951-2505942(-)	603	1	602	OCB83945.1	hypothetical protein A7U60_g9154 [Sanghuangporus baumii]	677	1	624	626	61.9808	6.15e-258
scaffold1.t826	EVM scaffold1.g826 scaffold1:2506361-2511335(+)	1491	1	1489	OCB83944.1	ketoacyl-synt-domain-containing protein [Sanghuangporus baumii]	1574	1	1574	1574	64.4219	0
scaffold1.t827	EVM scaffold1.g827 scaffold1:2511603-2516137(+)	1436	1	1434	OCB83943.1	large subunit of L-aminoadipate-semialdehyde dehydrogenase [Sanghuangporus baumii]	1424	1	1423	1434	85.2859	0
scaffold1.t828	EVM scaffold1.g828 scaffold1:2517172-2518566(+)	382	1	381	OCB83940.1	hypothetical protein A7U60_g9149 [Sanghuangporus baumii]	420	1	420	428	65.8879	4.33e-188
scaffold1.t829	EVM scaffold1.g829 scaffold1:2521573-2523761(-)	494	1	475	XP_007267694.1	cysteine proteinase [Fomitiporia mediterranea MF3/22] EJD02278.1 cysteine proteinase [Fomitiporia mediterranea MF3/22]	1104	1	490	501	77.4451	9.77e-266
scaffold1.t830	EVM scaffold1.g830 scaffold1:2528645-2531560(+)	972	1	968	OCB83937.1	hypothetical protein A7U60_g9146 [Sanghuangporus baumii]	1124	84	1124	1064	54.8872	8.54e-252
scaffold1.t831	EVM scaffold1.g831 scaffold1:2531985-2533600(+)	520	24	518	OCB83936.1	hypothetical protein A7U60_g9145 [Sanghuangporus baumii]	858	323	848	536	57.0896	1.62e-139
scaffold1.t832	EVM scaffold1.g832 scaffold1:2534038-2535858(+)	519	76	518	OCB83934.1	hypothetical protein A7U60_g9143 [Sanghuangporus baumii]	446	1	446	455	75.6044	1.48e-237
scaffold1.t833	EVM scaffold1.g833 scaffold1:2536130-2537851(-)	574	1	523	OCB83932.1	NAD-binding protein [Sanghuangporus baumii]	611	35	564	539	59.3692	5.55e-210
scaffold1.t834	EVM scaffold1.g834 scaffold1:2538050-2539558(-)	429	1	388	OCB83931.1	hypothetical protein A7U60_g9140 [Sanghuangporus baumii]	432	1	386	389	77.3779	7.77e-163
scaffold1.t835	EVM scaffold1.g835 scaffold1:2543447-2548335(+)	1392	1	1391	AEX09818.1	3-hydroxy-3-methylglutaryl-coenzyme A reductase [Inonotus obliquus]	1381	1	1381	1392	87.5	0
scaffold1.t836	EVM scaffold1.g836 scaffold1:2551046-2552657(+)	356	3	355	XP_007263513.1	NADP+-dependent D-mannitol dehydrogenase [Fomitiporia mediterranea MF3/22] EJD05367.1 NADP+-dependent D-mannitol dehydrogenase [Fomitiporia mediterranea MF3/22]	344	1	344	353	81.3031	5.97e-212
scaffold1.t837	EVM scaffold1.g837 scaffold1:2552929-2553788(-)	192	1	182	OCB83927.1	hypothetical protein A7U60_g9135 [Sanghuangporus baumii]	406	156	344	189	84.6561	2.06e-107
scaffold1.t838	EVM scaffold1.g838 scaffold1:2555610-2556073(-)	99	1	98	XP_007263511.1	L41 ribosomal protein [Fomitiporia mediterranea MF3/22] EJD05365.1 L41 ribosomal protein [Fomitiporia mediterranea MF3/22]	100	3	100	98	93.8776	5.6e-62
scaffold1.t839	EVM scaffold1.g839 scaffold1:2557350-2558633(+)	369	1	368	XP_007263509.1	manganese peroxidase 1 [Fomitiporia mediterranea MF3/22] EJD05363.1 manganese peroxidase 1 [Fomitiporia mediterranea MF3/22]	368	1	368	368	83.9674	1.13e-216
scaffold1.t840	EVM scaffold1.g840 scaffold1:2559350-2560897(+)	403	11	402	XP_007263508.1	uncharacterized protein FOMMEDRAFT_17696 [Fomitiporia mediterranea MF3/22] EJD05362.1 hypothetical protein FOMMEDRAFT_17696 [Fomitiporia mediterranea MF3/22]	398	12	398	394	68.2741	8.55e-193
scaffold1.t841	EVM scaffold1.g841 scaffold1:2561236-2564432(-)	900	6	896	XP_007263506.1	uncharacterized protein FOMMEDRAFT_165811 [Fomitiporia mediterranea MF3/22] EJD05360.1 hypothetical protein FOMMEDRAFT_165811 [Fomitiporia mediterranea MF3/22]	908	28	905	909	52.0352	1.54e-261
scaffold1.t842	EVM scaffold1.g842 scaffold1:2564625-2566669(+)	607	1	606	OCB91761.1	hypothetical protein A7U60_g961 [Sanghuangporus baumii]	642	1	642	653	64.0123	4.39e-238
scaffold1.t843	EVM scaffold1.g843 scaffold1:2567367-2568713(+)	358	1	300	OCB91762.1	hypothetical protein A7U60_g962 [Sanghuangporus baumii]	400	31	332	302	83.4437	4.76e-181
scaffold1.t844	EVM scaffold1.g844 scaffold1:2569043-2570657(+)	463	13	462	OCB91763.1	acid protease [Sanghuangporus baumii]	464	17	464	452	72.5664	2.69e-223
scaffold1.t845	EVM scaffold1.g845 scaffold1:2570921-2572094(-)	372	4	338	OCB91764.1	hypothetical protein A7U60_g964 [Sanghuangporus baumii]	424	2	349	355	51.2676	1.09e-84
scaffold1.t846	EVM scaffold1.g846 scaffold1:2572171-2574907(+)	763	1	756	OCB91765.1	S-adenosyl-L-methionine-dependent methyltransferase [Sanghuangporus baumii]	778	1	766	772	69.8187	0
scaffold1.t847	EVM scaffold1.g847 scaffold1:2575080-2579201(-)	963	1	962	XP_007263499.1	DNA mismatch repair protein MSH2 [Fomitiporia mediterranea MF3/22] EJD05353.1 DNA mismatch repair protein MSH2 [Fomitiporia mediterranea MF3/22]	962	1	962	965	83.4197	0
scaffold1.t848	EVM scaffold1.g848 scaffold1:2579600-2581750(-)	601	1	600	OCB91768.1	PRP3-domain-containing protein [Sanghuangporus baumii]	598	1	598	608	76.3158	1.44e-296
scaffold1.t849	EVM scaffold1.g849 scaffold1:2581937-2582726(+)	206	1	190	OCB91769.1	mitochondrial ribosomal protein L16 [Sanghuangporus baumii]	211	1	190	190	85.7895	2.05e-114
scaffold1.t850	EVM scaffold1.g850 scaffold1:2583410-2584812(-)	450	1	447	OCB91770.1	hypothetical protein A7U60_g970 [Sanghuangporus baumii]	452	1	452	454	72.0264	4.3e-204
scaffold1.t851	EVM scaffold1.g851 scaffold1:2587269-2588735(+)	453	17	452	XP_007268837.1	uncharacterized protein FOMMEDRAFT_126587 [Fomitiporia mediterranea MF3/22] EJD01560.1 hypothetical protein FOMMEDRAFT_126587 [Fomitiporia mediterranea MF3/22]	713	1	436	437	65.4462	9.33e-161
scaffold1.t852	EVM scaffold1.g852 scaffold1:2590498-2591899(+)	359	1	355	OCB88337.1	hypothetical protein A7U60_g4539 [Sanghuangporus baumii]	1984	1657	1982	355	60.8451	5.1e-138
scaffold1.t853	EVM scaffold1.g853 scaffold1:2592562-2593730(-)	350	1	349	OCB88336.1	hypothetical protein A7U60_g4538 [Sanghuangporus baumii]	539	185	539	360	45	2.6e-89
scaffold1.t854	EVM scaffold1.g854 scaffold1:2596081-2597376(-)	333	1	332	OCB86513.1	high nitrogen upregulated cytochrome P450 monooxygenase 2 [Sanghuangporus baumii]	597	265	597	338	69.5266	2.69e-164
scaffold1.t855	EVM scaffold1.g855 scaffold1:2597441-2597939(-)	129	1	128	XP_007269620.1	high nitrogen upregulated cytochrome P450 monooxygenase 2 [Fomitiporia mediterranea MF3/22] EJD00159.1 high nitrogen upregulated cytochrome P450 monooxygenase 2 [Fomitiporia mediterranea MF3/22]	572	117	244	128	76.5625	9.39e-61
scaffold1.t856	EVM scaffold1.g856 scaffold1:2609338-2611114(-)	507	153	506	XP_007271572.1	uncharacterized protein FOMMEDRAFT_162128 [Fomitiporia mediterranea MF3/22] EJC98330.1 hypothetical protein FOMMEDRAFT_162128 [Fomitiporia mediterranea MF3/22]	529	213	526	355	27.0423	1.14e-23
scaffold1.t857	EVM scaffold1.g857 scaffold1:2613765-2614639(+)	276	22	262	OCB91271.1	hypothetical protein A7U60_g1476 [Sanghuangporus baumii]	307	48	298	265	34.717	1.38e-37
scaffold1.t858	EVM scaffold1.g858 scaffold1:2614774-2617728(+)	940	36	939	OCB83871.1	reverse transcriptase-RNase H-integrase [Sanghuangporus baumii]	1420	293	1234	978	58.2822	0
scaffold1.t859	EVM scaffold1.g859 scaffold1:2617771-2620059(+)	465	2	142	OCB91378.1	hypothetical protein A7U60_g1332 [Sanghuangporus baumii]	489	344	484	141	60.9929	1.21e-50
scaffold1.t861	EVM scaffold1.g861 scaffold1:2632168-2632869(-)	234	1	146	OCB90142.1	hypothetical protein A7U60_g2702 [Sanghuangporus baumii]	458	199	343	146	59.589	3.94e-54
scaffold1.t862	EVM scaffold1.g862 scaffold1:2633941-2634630(-)	209	1	206	OCB90143.1	hypothetical protein A7U60_g2703 [Sanghuangporus baumii]	258	49	257	211	59.2417	2.81e-81
scaffold1.t867	EVM scaffold1.g867 scaffold1:2665787-2666284(+)	166	1	131	OCB87863.1	hypothetical protein A7U60_g4997 [Sanghuangporus baumii]	197	31	180	151	54.9669	1.21e-47
scaffold1.t868	EVM scaffold1.g868 scaffold1:2677880-2678116(+)	79	1	75	OCB84102.1	hypothetical protein A7U60_g8774 [Sanghuangporus baumii]	797	305	380	76	60.5263	1.62e-10
scaffold1.t869	EVM scaffold1.g869 scaffold1:2678905-2679312(+)	136	1	96	OCB84102.1	hypothetical protein A7U60_g8774 [Sanghuangporus baumii]	797	286	385	100	67	7.03e-15
scaffold1.t870	EVM scaffold1.g870 scaffold1:2682747-2683819(+)	341	128	254	OCB91425.1	hypothetical protein A7U60_g1330 [Sanghuangporus baumii]	310	37	162	129	37.2093	1.53e-15
scaffold1.t871	EVM scaffold1.g871 scaffold1:2684374-2685870(+)	478	36	476	OCB83871.1	reverse transcriptase-RNase H-integrase [Sanghuangporus baumii]	1420	293	721	462	54.329	2.14e-158
scaffold1.t872	EVM scaffold1.g872 scaffold1:2686609-2687895(+)	429	1	427	OCB83871.1	reverse transcriptase-RNase H-integrase [Sanghuangporus baumii]	1420	996	1420	427	60.8899	8.94e-181
scaffold1.t873	EVM scaffold1.g873 scaffold1:2692626-2693477(-)	268	2	267	THG97920.1	hypothetical protein EW145_g7513 [Phellinidium pouzarii]	699	262	540	282	77.6596	5.88e-144
scaffold1.t874	EVM scaffold1.g874 scaffold1:2693556-2694732(-)	289	72	165	OCB83961.1	hypothetical protein A7U60_g8632 [Sanghuangporus baumii]	1030	646	739	94	80.8511	2.93e-43
scaffold1.t875	EVM scaffold1.g875 scaffold1:2695670-2696392(-)	216	1	214	THG92747.1	hypothetical protein EW145_g8605, partial [Phellinidium pouzarii]	254	1	241	244	40.9836	2.35e-47
scaffold1.t877	EVM scaffold1.g877 scaffold1:2711827-2712513(+)	165	1	164	THG99818.1	hypothetical protein EW145_g7192 [Phellinidium pouzarii]	219	1	211	211	48.3412	6.47e-62
scaffold1.t878	EVM scaffold1.g878 scaffold1:2722772-2723494(+)	218	3	217	QWQ79351.1	Zn 2Cys6 transcription factor [Sanghuangporus sanghuang]	612	88	313	227	61.674	1.95e-79
scaffold1.t879	EVM scaffold1.g879 scaffold1:2724777-2727902(+)	929	2	888	OCB83909.1	Pkinase-domain-containing protein [Sanghuangporus baumii]	939	4	881	897	68.4504	0
scaffold1.t880	EVM scaffold1.g880 scaffold1:2728911-2731747(-)	571	1	561	OCB83910.1	S-adenosyl-L-methionine-dependent methyltransferase [Sanghuangporus baumii]	680	1	650	689	58.0552	1.51e-265
scaffold1.t881	EVM scaffold1.g881 scaffold1:2736116-2737236(-)	243	1	242	OCB83911.1	hypothetical protein A7U60_g9117 [Sanghuangporus baumii]	263	1	263	263	77.9468	1.9e-150
scaffold1.t882	EVM scaffold1.g882 scaffold1:2741662-2745045(+)	963	3	962	OCB83912.1	WD40 repeat-like protein [Sanghuangporus baumii]	1346	359	1346	993	78.852	0
scaffold1.t883	EVM scaffold1.g883 scaffold1:2746516-2748484(+)	473	1	446	OCB83913.1	hypothetical protein A7U60_g9119 [Sanghuangporus baumii]	545	39	462	456	51.7544	4.84e-139
scaffold1.t884	EVM scaffold1.g884 scaffold1:2749964-2758496(+)	2577	1	2573	AKE48477.1	putative water-soluble melanin synthase [Inonotus obliquus]	2573	1	2570	2574	87.8399	0
scaffold1.t885	EVM scaffold1.g885 scaffold1:2758937-2760775(-)	474	1	465	AXF50746.1	dipeptidase [Inonotus obliquus]	465	1	464	465	91.6129	4.64e-313
scaffold1.t886	EVM scaffold1.g886 scaffold1:2761134-2763243(+)	659	1	619	AXF50745.1	HCP-like protein [Inonotus obliquus]	624	1	622	626	83.7061	0
scaffold1.t887	EVM scaffold1.g887 scaffold1:2763553-2764369(-)	204	4	203	KAH8108497.1	signal transducer [Phellopilus nigrolimitatus]	201	5	201	200	86	4.75e-124
scaffold1.t888	EVM scaffold1.g888 scaffold1:2765494-2767782(+)	636	1	608	AXF50744.1	phosphodie terase [Inonotus obliquus]	741	122	731	614	79.316	0
scaffold1.t889	EVM scaffold1.g889 scaffold1:2767886-2770536(-)	740	1	739	AXF50743.1	AAA protein [Inonotus obliquus]	1139	412	1139	756	82.8042	0
scaffold1.t890	EVM scaffold1.g890 scaffold1:2773016-2773721(+)	178	4	137	KAH8108499.1	Gar1/Naf1 RNA binding region-domain-containing protein [Phellopilus nigrolimitatus]	151	22	140	134	79.1045	3.81e-66
scaffold1.t891	EVM scaffold1.g891 scaffold1:2773974-2775804(+)	441	1	344	AXF50742.1	tRNA isopentenyl transferase [Inonotus obliquus]	690	220	558	348	83.6207	2.67e-196
scaffold1.t892	EVM scaffold1.g892 scaffold1:2776238-2782365(-)	1864	1	1859	AXF50741.1	protein kinase [Inonotus obliquus]	1875	1	1870	1872	86.8056	0
scaffold1.t893	EVM scaffold1.g893 scaffold1:2782860-2785274(-)	628	1	627	KAH8108494.1	V-type ATPase [Phellopilus nigrolimitatus]	617	1	617	627	93.3014	0
scaffold1.t894	EVM scaffold1.g894 scaffold1:2785479-2787445(+)	456	1	455	KAI5124027.1	hypothetical protein M0805_003858 [Coniferiporia weirii]	455	1	455	455	95.1648	2.45e-310
scaffold1.t895	EVM scaffold1.g895 scaffold1:2787752-2789205(+)	433	43	431	OCB88083.1	26S proteasome subunit P45 [Sanghuangporus baumii]	1430	450	838	389	76.6067	1.4e-196
scaffold1.t896	EVM scaffold1.g896 scaffold1:2789648-2791442(+)	506	7	502	OCB88083.1	26S proteasome subunit P45 [Sanghuangporus baumii]	1430	898	1428	535	50.2804	7.81e-148
scaffold1.t897	EVM scaffold1.g897 scaffold1:2794606-2795567(+)	261	1	259	XP_007267493.1	acid phosphatase/Vanadium-dependent haloperoxidase [Fomitiporia mediterranea MF3/22] EJD02077.1 acid phosphatase/Vanadium-dependent haloperoxidase [Fomitiporia mediterranea MF3/22]	393	119	385	267	75.6554	1.74e-139
scaffold1.t898	EVM scaffold1.g898 scaffold1:2796022-2796886(+)	195	1	190	OCB88082.1	hypothetical protein A7U60_g4869 [Sanghuangporus baumii]	2533	400	591	196	62.2449	1.13e-56
scaffold1.t899	EVM scaffold1.g899 scaffold1:2797515-2803184(+)	1689	1	1684	OCB88082.1	hypothetical protein A7U60_g4869 [Sanghuangporus baumii]	2533	697	2340	1689	78.804	0
scaffold1.t900	EVM scaffold1.g900 scaffold1:2803559-2804373(+)	230	1	229	XP_007267495.1	COQ7-domain-containing protein [Fomitiporia mediterranea MF3/22] EJD02079.1 COQ7-domain-containing protein [Fomitiporia mediterranea MF3/22]	231	1	231	231	73.5931	5.53e-116
scaffold1.t901	EVM scaffold1.g901 scaffold1:2804416-2804870(-)	78	1	71	OCB88081.1	hypothetical protein A7U60_g4868 [Sanghuangporus baumii]	75	1	73	73	82.1918	5.77e-38
scaffold1.t902	EVM scaffold1.g902 scaffold1:2805094-2807985(+)	761	1	759	OCB88080.1	hypothetical protein A7U60_g4867 [Sanghuangporus baumii]	734	1	733	766	71.8016	0
scaffold1.t903	EVM scaffold1.g903 scaffold1:2808122-2809139(-)	280	1	277	OCB88079.1	hypothetical protein A7U60_g4866 [Sanghuangporus baumii]	276	1	274	277	75.4513	2.27e-122
scaffold1.t904	EVM scaffold1.g904 scaffold1:2809630-2811235(+)	396	1	395	XP_007267497.1	Pkinase-domain-containing protein [Fomitiporia mediterranea MF3/22] EJD02081.1 Pkinase-domain-containing protein [Fomitiporia mediterranea MF3/22]	395	1	395	395	93.4177	9.31e-280
scaffold1.t905	EVM scaffold1.g905 scaffold1:2811573-2814058(+)	771	1	714	OCB88078.1	WD40 repeat-like protein [Sanghuangporus baumii]	1209	489	1186	716	75.6983	1.13e-314
scaffold1.t906	EVM scaffold1.g906 scaffold1:2814528-2816410(-)	514	18	512	THH08540.1	hypothetical protein EW145_g2641 [Phellinidium pouzarii]	1218	731	1217	507	54.0434	2.69e-144
scaffold1.t907	EVM scaffold1.g907 scaffold1:2817891-2819190(-)	255	1	249	KAH8108481.1	ras guanine nucleotide exchange factor domain-containing protein [Phellopilus nigrolimitatus]	1052	1	249	251	54.1833	1.72e-75
scaffold1.t908	EVM scaffold1.g908 scaffold1:2820081-2822298(+)	553	21	518	KAI5124039.1	hypothetical protein M0805_003868 [Coniferiporia weirii]	564	20	517	498	73.0924	5.76e-261
scaffold1.t909	EVM scaffold1.g909 scaffold1:2822644-2823900(+)	419	2	418	OCB88077.1	hypothetical protein A7U60_g4864 [Sanghuangporus baumii]	426	3	426	442	57.4661	5.12e-124
scaffold1.t910	EVM scaffold1.g910 scaffold1:2824357-2827372(-)	807	3	795	XP_007267500.1	glycoside hydrolase family 63 protein [Fomitiporia mediterranea MF3/22] EJD02084.1 glycoside hydrolase family 63 protein [Fomitiporia mediterranea MF3/22]	809	3	797	795	84.5283	0
scaffold1.t911	EVM scaffold1.g911 scaffold1:2827572-2828167(+)	125	1	118	XP_007267501.1	symbiosis-related protein [Fomitiporia mediterranea MF3/22] EJD02085.1 symbiosis-related protein [Fomitiporia mediterranea MF3/22]	120	1	118	118	100	3.63e-78
scaffold1.t912	EVM scaffold1.g912 scaffold1:2828948-2829823(+)	186	12	180	XP_007267502.1	uncharacterized protein FOMMEDRAFT_157281 [Fomitiporia mediterranea MF3/22] EJD02086.1 hypothetical protein FOMMEDRAFT_157281 [Fomitiporia mediterranea MF3/22]	225	57	223	175	50.2857	3.12e-38
scaffold1.t913	EVM scaffold1.g913 scaffold1:2830066-2831747(-)	528	1	527	OCB88074.1	P-loop containing nucleoside triphosphate hydrolase protein [Sanghuangporus baumii]	549	1	549	555	61.0811	6.82e-211
scaffold1.t914	EVM scaffold1.g914 scaffold1:2832227-2833490(-)	404	45	381	OCB88073.1	hypothetical protein A7U60_g4860 [Sanghuangporus baumii]	419	44	389	350	40.2857	6.71e-60
scaffold1.t915	EVM scaffold1.g915 scaffold1:2833959-2837472(-)	957	4	917	OCB88072.1	hypothetical protein A7U60_g4859 [Sanghuangporus baumii]	905	3	895	915	81.4208	0
scaffold1.t916	EVM scaffold1.g916 scaffold1:2840935-2843049(+)	561	57	556	OCB88070.1	hypothetical protein A7U60_g4857 [Sanghuangporus baumii]	508	8	506	500	77	7.33e-283
scaffold1.t917	EVM scaffold1.g917 scaffold1:2844613-2845672(+)	238	1	236	XP_007267507.1	uncharacterized protein FOMMEDRAFT_147198 [Fomitiporia mediterranea MF3/22] EJD02091.1 hypothetical protein FOMMEDRAFT_147198 [Fomitiporia mediterranea MF3/22]	236	1	235	239	73.6402	3.47e-106
scaffold1.t918	EVM scaffold1.g918 scaffold1:2846161-2849164(-)	823	4	797	OCB88068.1	hypothetical protein A7U60_g4855 [Sanghuangporus baumii]	802	11	788	795	63.6478	0
scaffold1.t919	EVM scaffold1.g919 scaffold1:2849921-2850187(+)	52	1	50	KZT26461.1	translation machinery associated TMA7 [Neolentinus lepideus HHB14362 ss-1]	63	1	50	50	58	5.56e-09
scaffold1.t920	EVM scaffold1.g920 scaffold1:2850813-2853714(+)	802	59	799	OCB88066.1	WD40 repeat-like protein [Sanghuangporus baumii]	844	99	842	750	81.8667	0
scaffold1.t921	EVM scaffold1.g921 scaffold1:2854262-2855786(-)	409	6	407	OCB88065.1	hypothetical protein A7U60_g4852 [Sanghuangporus baumii]	366	2	365	402	58.4577	2.21e-153
scaffold1.t922	EVM scaffold1.g922 scaffold1:2856672-2861146(-)	1357	1	1356	OCB88064.1	hypothetical protein A7U60_g4851 [Sanghuangporus baumii]	1366	1	1366	1374	68.6317	0
scaffold1.t923	EVM scaffold1.g923 scaffold1:2861605-2862546(+)	179	1	178	XP_007267513.1	ubiquitin-conjugating enzyme E2 [Fomitiporia mediterranea MF3/22] EJD02097.1 ubiquitin-conjugating enzyme E2 [Fomitiporia mediterranea MF3/22]	178	1	178	178	87.0787	1.11e-108
scaffold1.t924	EVM scaffold1.g924 scaffold1:2862935-2867420(+)	1266	1	1265	KAI5124049.1	hypothetical protein M0805_003878 [Coniferiporia weirii]	1263	1	1263	1269	83.7667	0
scaffold1.t925	EVM scaffold1.g925 scaffold1:2867809-2869865(+)	621	5	620	KAI5124048.1	hypothetical protein M0805_003877 [Coniferiporia weirii]	623	8	623	648	52.0062	1.07e-178
scaffold1.t926	EVM scaffold1.g926 scaffold1:2870322-2872159(-)	486	2	485	XP_007267518.1	general substrate transporter [Fomitiporia mediterranea MF3/22] EJD02102.1 general substrate transporter [Fomitiporia mediterranea MF3/22]	480	3	480	487	76.5914	6.64e-248
scaffold1.t927	EVM scaffold1.g927 scaffold1:2873288-2875539(+)	536	33	535	OCB88062.1	alpha-amylase [Sanghuangporus baumii]	788	189	788	600	67.6667	1.9e-290
scaffold1.t928	EVM scaffold1.g928 scaffold1:2876873-2884069(+)	2142	1	2131	OCB88060.1	Not1-domain-containing protein [Sanghuangporus baumii]	3373	1	2142	2150	87.8605	0
scaffold1.t929	EVM scaffold1.g929 scaffold1:2884505-2887709(+)	866	1	835	OCB88060.1	Not1-domain-containing protein [Sanghuangporus baumii]	3373	2158	2947	837	79.6894	0
scaffold1.t930	EVM scaffold1.g930 scaffold1:2888093-2889501(+)	389	26	388	PAV24367.1	cell cycle control [Pyrrhoderma noxium]	398	27	398	372	73.6559	2.49e-200
scaffold1.t931	EVM scaffold1.g931 scaffold1:2889724-2891328(-)	408	6	407	KAI5124068.1	hypothetical protein M0805_003895 [Coniferiporia weirii]	397	1	397	407	59.7052	1.19e-145
scaffold1.t932	EVM scaffold1.g932 scaffold1:2891718-2893786(+)	545	1	544	OCB88058.1	glutamate decarboxylase [Sanghuangporus baumii]	1110	567	1110	544	88.9706	0
scaffold1.t933	EVM scaffold1.g933 scaffold1:2894094-2896720(-)	545	1	544	OCB88057.1	monooxygenase [Sanghuangporus baumii]	552	1	552	554	70.7581	2.02e-289
scaffold1.t934	EVM scaffold1.g934 scaffold1:2897901-2900180(-)	558	11	542	OCB83947.1	cytochrome P450 [Sanghuangporus baumii]	551	15	549	535	69.9065	3.2e-282
scaffold1.t935	EVM scaffold1.g935 scaffold1:2901690-2904016(-)	562	28	561	OCB88057.1	monooxygenase [Sanghuangporus baumii]	552	33	552	534	52.809	1.42e-197
scaffold1.t936	EVM scaffold1.g936 scaffold1:2904661-2906986(-)	587	9	584	OCB88057.1	monooxygenase [Sanghuangporus baumii]	552	9	551	587	54.5145	2.12e-223
scaffold1.t937	EVM scaffold1.g937 scaffold1:2907941-2909811(-)	438	1	436	XP_007267525.1	ATPase, V1 complex, subunit H [Fomitiporia mediterranea MF3/22] EJD02109.1 ATPase, V1 complex, subunit H [Fomitiporia mediterranea MF3/22]	437	1	436	436	88.9908	5.14e-280
scaffold1.t938	EVM scaffold1.g938 scaffold1:2909923-2910940(+)	283	1	282	OCB88056.1	hypothetical protein A7U60_g4841 [Sanghuangporus baumii]	325	1	325	325	73.5385	2.27e-174
scaffold1.t939	EVM scaffold1.g939 scaffold1:2911413-2913935(-)	806	1	805	OCB88055.1	DUF974-domain-containing protein [Sanghuangporus baumii]	1097	326	1097	807	70.7559	0
scaffold1.t940	EVM scaffold1.g940 scaffold1:2914212-2915644(-)	359	1	326	OCB88055.1	DUF974-domain-containing protein [Sanghuangporus baumii]	1097	1	326	327	88.685	2.79e-198
scaffold1.t941	EVM scaffold1.g941 scaffold1:2916193-2918009(-)	554	1	553	OCB88054.1	hypothetical protein A7U60_g4839 [Sanghuangporus baumii]	554	1	554	556	92.8058	0
scaffold1.t942	EVM scaffold1.g942 scaffold1:2920103-2923214(-)	841	7	840	OCB88052.1	hypothetical protein A7U60_g4837 [Sanghuangporus baumii]	883	67	883	834	73.5012	0
scaffold1.t943	EVM scaffold1.g943 scaffold1:2923643-2927699(+)	1293	1	1289	OCB88051.1	hypothetical protein A7U60_g4836 [Sanghuangporus baumii]	1326	1	1322	1351	51.8875	0
scaffold1.t944	EVM scaffold1.g944 scaffold1:2928112-2930063(+)	455	1	454	OCB88050.1	gamma tubulin [Sanghuangporus baumii]	454	1	454	454	97.3568	0
scaffold1.t945	EVM scaffold1.g945 scaffold1:2930308-2931106(-)	153	1	152	XP_007267536.1	MBF1-domain-containing protein [Fomitiporia mediterranea MF3/22] EJD02120.1 MBF1-domain-containing protein [Fomitiporia mediterranea MF3/22]	149	1	149	152	84.8684	3.37e-83
scaffold1.t946	EVM scaffold1.g946 scaffold1:2931366-2934056(-)	685	1	683	XP_007267537.1	Metallo-dependent phosphatase [Fomitiporia mediterranea MF3/22] EJD02121.1 Metallo-dependent phosphatase [Fomitiporia mediterranea MF3/22]	681	1	680	699	77.9685	0
scaffold1.t947	EVM scaffold1.g947 scaffold1:2934498-2936053(-)	358	47	338	OCB88048.1	hypothetical protein A7U60_g4833 [Sanghuangporus baumii]	368	51	340	294	71.7687	4.93e-142
scaffold1.t948	EVM scaffold1.g948 scaffold1:2936902-2940987(-)	858	1	844	OCB88047.1	D-lactate dehydrogenase cytochrome oxidoreductase [Sanghuangporus baumii]	1213	3	1025	1051	58.5157	0
scaffold1.t949	EVM scaffold1.g949 scaffold1:2941423-2942228(-)	225	1	224	OCB88046.1	tetraspanin Pls1 family [Sanghuangporus baumii]	247	1	247	247	77.3279	1.16e-131
scaffold1.t950	EVM scaffold1.g950 scaffold1:2943517-2945023(-)	358	1	347	XP_007267545.1	uncharacterized protein FOMMEDRAFT_109315 [Fomitiporia mediterranea MF3/22] EJD02129.1 hypothetical protein FOMMEDRAFT_109315 [Fomitiporia mediterranea MF3/22]	360	1	349	350	78.5714	1.08e-193
scaffold1.t951	EVM scaffold1.g951 scaffold1:2945578-2947045(-)	427	1	426	QEP49715.1	alpha-muurolene synthase [Inonotus obliquus]	426	1	426	426	92.0188	5.16e-295
scaffold1.t952	EVM scaffold1.g952 scaffold1:2951666-2955326(+)	429	1	427	OCB88044.1	FMN-linked oxidoreductase [Sanghuangporus baumii]	419	1	419	427	80.0937	1.06e-256
scaffold1.t953	EVM scaffold1.g953 scaffold1:2955660-2955977(+)	66	1	65	OCB88043.1	hypothetical protein A7U60_g4828 [Sanghuangporus baumii]	91	27	91	65	92.3077	7.58e-36
scaffold1.t954	EVM scaffold1.g954 scaffold1:2956650-2957872(+)	332	1	331	OCB88042.1	hypothetical protein A7U60_g4827 [Sanghuangporus baumii]	356	43	356	332	70.1807	4.9e-154
scaffold1.t955	EVM scaffold1.g955 scaffold1:2959422-2960716(-)	396	1	395	OCB88039.1	hypothetical protein A7U60_g4824 [Sanghuangporus baumii]	396	1	396	401	77.3067	3.3e-159
scaffold1.t956	EVM scaffold1.g956 scaffold1:2961024-2961495(-)	120	1	117	OCB88038.1	hypothetical protein A7U60_g4823 [Sanghuangporus baumii]	157	1	143	143	67.1329	1.36e-59
scaffold1.t957	EVM scaffold1.g957 scaffold1:2961732-2963314(+)	430	1	426	PAV23755.1	Adenylosuccinate synthetase [Pyrrhoderma noxium]	428	1	426	426	86.6197	1.96e-282
scaffold1.t958	EVM scaffold1.g958 scaffold1:2963435-2967020(-)	1052	1	1051	OCB88036.1	hypothetical protein A7U60_g4821 [Sanghuangporus baumii]	1052	1	1052	1052	88.1179	0
scaffold1.t959	EVM scaffold1.g959 scaffold1:2967322-2967972(+)	217	1	215	OCB88035.1	NAD-binding protein [Sanghuangporus baumii]	216	1	215	215	75.3488	3.77e-114
scaffold1.t960	EVM scaffold1.g960 scaffold1:2968888-2969538(+)	217	1	216	OCB88035.1	NAD-binding protein [Sanghuangporus baumii]	216	1	216	216	86.1111	3.41e-133
scaffold1.t961	EVM scaffold1.g961 scaffold1:2970025-2970974(+)	298	8	287	OCB88008.1	hypothetical protein A7U60_g4793 [Sanghuangporus baumii]	383	73	383	321	45.1713	1.1e-76
scaffold1.t962	EVM scaffold1.g962 scaffold1:2971443-2972431(+)	303	5	299	OCB88033.1	hypothetical protein A7U60_g4818 [Sanghuangporus baumii]	264	2	263	302	46.0265	5.77e-74
scaffold1.t963	EVM scaffold1.g963 scaffold1:2972807-2978632(-)	1743	856	1740	PAV23760.1	P-loop containing nucleoside triphosphate hydrolase [Pyrrhoderma noxium]	1910	1008	1908	925	63.5676	0
scaffold1.t964	EVM scaffold1.g964 scaffold1:2979878-2982072(-)	633	1	632	XP_007267565.1	WD40 repeat-like protein [Fomitiporia mediterranea MF3/22] EJD02149.1 WD40 repeat-like protein [Fomitiporia mediterranea MF3/22]	609	2	609	633	76.4613	0
scaffold1.t965	EVM scaffold1.g965 scaffold1:2982974-2984170(-)	399	160	398	OCB88901.1	hypothetical protein A7U60_g3997 [Sanghuangporus baumii]	409	166	409	244	76.6393	4.33e-121
scaffold1.t966	EVM scaffold1.g966 scaffold1:2984644-2989183(-)	1297	1	1295	XP_007267567.1	uncharacterized protein FOMMEDRAFT_87894 [Fomitiporia mediterranea MF3/22] EJD02151.1 hypothetical protein FOMMEDRAFT_87894 [Fomitiporia mediterranea MF3/22]	1285	1	1284	1306	60.0306	0
scaffold1.t967	EVM scaffold1.g967 scaffold1:2989359-2990203(+)	201	4	197	OCB88898.1	mitochondrial import protein Pam17 [Sanghuangporus baumii]	200	5	198	194	80.9278	2.99e-110
scaffold1.t968	EVM scaffold1.g968 scaffold1:2990826-2992418(-)	511	1	494	OCB88897.1	hypothetical protein A7U60_g3993 [Sanghuangporus baumii]	1021	535	1012	494	58.502	6.36e-150
scaffold1.t969	EVM scaffold1.g969 scaffold1:2993489-2996002(-)	527	1	497	OCB88897.1	hypothetical protein A7U60_g3993 [Sanghuangporus baumii]	1021	1	514	522	85.6322	4.01e-286
scaffold1.t970	EVM scaffold1.g970 scaffold1:2996363-2998501(+)	624	4	622	XP_007267572.1	PTR2-domain-containing protein [Fomitiporia mediterranea MF3/22] EJD02156.1 PTR2-domain-containing protein [Fomitiporia mediterranea MF3/22]	625	7	618	619	72.5363	0
scaffold1.t971	EVM scaffold1.g971 scaffold1:2998681-2999105(+)	116	4	115	OCB88895.1	hypothetical protein A7U60_g3991 [Sanghuangporus baumii]	317	45	156	112	83.0357	2.55e-58
scaffold1.t972	EVM scaffold1.g972 scaffold1:3001109-3004337(-)	881	25	880	OCB88894.1	hypothetical protein A7U60_g3990 [Sanghuangporus baumii]	880	25	880	860	85.3488	0
scaffold1.t973	EVM scaffold1.g973 scaffold1:3007033-3007730(+)	147	4	143	OCB88893.1	Het-C-domain-containing protein [Sanghuangporus baumii]	724	2	141	140	71.4286	5.46e-60
scaffold1.t974	EVM scaffold1.g974 scaffold1:3008123-3010477(+)	577	1	571	OCB88893.1	Het-C-domain-containing protein [Sanghuangporus baumii]	724	167	722	596	64.4295	1.83e-234
scaffold1.t975	EVM scaffold1.g975 scaffold1:3014626-3015855(+)	295	1	288	XP_007267576.1	uncharacterized protein FOMMEDRAFT_124435 [Fomitiporia mediterranea MF3/22] EJD02160.1 hypothetical protein FOMMEDRAFT_124435 [Fomitiporia mediterranea MF3/22]	295	1	290	290	74.8276	1.26e-108
scaffold1.t976	EVM scaffold1.g976 scaffold1:3023120-3024655(+)	487	7	269	KAH8117105.1	hypothetical protein DFH11DRAFT_1542253 [Phellopilus nigrolimitatus]	482	6	256	271	57.1956	3.37e-76
scaffold1.t977	EVM scaffold1.g977 scaffold1:3028849-3029271(+)	141	4	136	THH01651.1	hypothetical protein EW026_g1086 [Hermanssonia centrifuga]	257	8	141	135	68.8889	3.07e-59
scaffold1.t978	EVM scaffold1.g978 scaffold1:3029716-3030327(+)	183	1	123	XP_007267579.1	uncharacterized protein FOMMEDRAFT_59726, partial [Fomitiporia mediterranea MF3/22] EJD02163.1 hypothetical protein FOMMEDRAFT_59726, partial [Fomitiporia mediterranea MF3/22]	185	59	183	125	55.2	6.12e-31
scaffold1.t979	EVM scaffold1.g979 scaffold1:3033916-3034769(+)	237	1	163	XP_007267579.1	uncharacterized protein FOMMEDRAFT_59726, partial [Fomitiporia mediterranea MF3/22] EJD02163.1 hypothetical protein FOMMEDRAFT_59726, partial [Fomitiporia mediterranea MF3/22]	185	18	183	166	54.2169	2.59e-44
scaffold1.t980	EVM scaffold1.g980 scaffold1:3036534-3037859(-)	418	1	417	OCB88891.1	WD40 repeat-like protein [Sanghuangporus baumii]	1522	1092	1522	437	50.3432	2.19e-112
scaffold1.t981	EVM scaffold1.g981 scaffold1:3039470-3040268(+)	159	1	158	XP_007267583.1	uncharacterized protein FOMMEDRAFT_141305 [Fomitiporia mediterranea MF3/22] EJD02167.1 hypothetical protein FOMMEDRAFT_141305 [Fomitiporia mediterranea MF3/22]	158	1	158	158	94.9367	4.95e-109
scaffold1.t982	EVM scaffold1.g982 scaffold1:3041037-3043853(-)	879	13	878	OCB88891.1	WD40 repeat-like protein [Sanghuangporus baumii]	1522	23	890	869	85.8458	0
scaffold1.t983	EVM scaffold1.g983 scaffold1:3044331-3045543(+)	346	1	345	OCB88890.1	hypothetical protein A7U60_g3986 [Sanghuangporus baumii]	372	32	372	352	69.0341	3.77e-117
scaffold1.t984	EVM scaffold1.g984 scaffold1:3050668-3054163(+)	938	19	937	OCB88889.1	hypothetical protein A7U60_g3985 [Sanghuangporus baumii]	917	1	917	921	85.0163	0
scaffold1.t985	EVM scaffold1.g985 scaffold1:3055921-3058297(+)	773	1	772	OCB88002.1	nucleoside phosphatase GDA1/CD39 [Sanghuangporus baumii]	754	1	754	773	72.1863	0
scaffold1.t986	EVM scaffold1.g986 scaffold1:3058873-3061791(-)	849	1	848	OCB88003.1	hypothetical protein A7U60_g4788 [Sanghuangporus baumii]	1558	732	1558	881	51.4188	9.17e-237
scaffold1.t987	EVM scaffold1.g987 scaffold1:3062134-3064537(-)	713	1	654	XP_007267595.1	uncharacterized protein FOMMEDRAFT_168701 [Fomitiporia mediterranea MF3/22] EJD02179.1 hypothetical protein FOMMEDRAFT_168701 [Fomitiporia mediterranea MF3/22]	747	32	691	662	68.1269	2.5e-308
scaffold1.t988	EVM scaffold1.g988 scaffold1:3064756-3066611(+)	540	31	539	XP_007267596.1	CDP-diacylglycerol-glycerol-3-phosphate 3-phosphatidyltransferase [Fomitiporia mediterranea MF3/22] EJD02180.1 CDP-diacylglycerol-glycerol-3-phosphate 3-phosphatidyltransferase [Fomitiporia mediterranea MF3/22]	510	1	510	511	76.5166	1.83e-292
scaffold1.t989	EVM scaffold1.g989 scaffold1:3066862-3071870(+)	1558	1	1556	OCB88005.1	hypothetical protein A7U60_g4790 [Sanghuangporus baumii]	2170	1	1547	1576	81.9797	0
scaffold1.t990	EVM scaffold1.g990 scaffold1:3071960-3072681(-)	182	1	181	XP_007267598.1	acyl-CoA N-acyltransferase [Fomitiporia mediterranea MF3/22] EJD02182.1 acyl-CoA N-acyltransferase [Fomitiporia mediterranea MF3/22]	181	1	181	181	93.3702	3.35e-125
scaffold1.t991	EVM scaffold1.g991 scaffold1:3073201-3074376(+)	392	1	391	OCB88005.1	hypothetical protein A7U60_g4790 [Sanghuangporus baumii]	2170	1777	2170	404	55.6931	2.01e-95
scaffold1.t992	EVM scaffold1.g992 scaffold1:3075554-3077308(+)	540	1	538	OCB88006.1	hypothetical protein A7U60_g4791 [Sanghuangporus baumii]	532	1	531	559	58.4973	4.97e-140
scaffold1.t993	EVM scaffold1.g993 scaffold1:3078757-3080201(-)	459	49	458	OCB88007.1	hypothetical protein A7U60_g4792 [Sanghuangporus baumii]	535	143	535	430	49.0698	2.31e-107
scaffold1.t994	EVM scaffold1.g994 scaffold1:3080801-3084505(-)	1155	1	1153	OCB88009.1	hypothetical protein A7U60_g4794 [Sanghuangporus baumii]	1161	42	1158	1165	72.103	0
scaffold1.t995	EVM scaffold1.g995 scaffold1:3085641-3087424(+)	575	16	574	OCB88010.1	nucleotide-sugar transporter [Sanghuangporus baumii]	581	1	581	593	71.6695	1.72e-272
scaffold1.t996	EVM scaffold1.g996 scaffold1:3088129-3089385(+)	419	1	418	OCB88011.1	hypothetical protein A7U60_g4796 [Sanghuangporus baumii]	388	1	388	434	63.3641	1.12e-151
scaffold1.t997	EVM scaffold1.g997 scaffold1:3089478-3091588(-)	557	1	555	XP_007267605.1	histone acetyltransferase ELP3 [Fomitiporia mediterranea MF3/22] EJD02189.1 histone acetyltransferase ELP3 [Fomitiporia mediterranea MF3/22]	556	1	555	555	95.4955	0
scaffold1.t998	EVM scaffold1.g998 scaffold1:3091741-3093102(+)	454	16	385	OCB88013.1	hypothetical protein A7U60_g4798 [Sanghuangporus baumii]	438	22	378	383	50.9138	3.01e-119
scaffold1.t999	EVM scaffold1.g999 scaffold1:3093139-3093573(-)	103	1	100	OCB88014.1	hypothetical protein A7U60_g4799 [Sanghuangporus baumii]	101	1	99	100	80	4.94e-46
scaffold1.t1000	EVM scaffold1.g1000 scaffold1:3093758-3094604(+)	242	1	237	OCB88015.1	hypothetical protein A7U60_g4800 [Sanghuangporus baumii]	1406	1	208	237	48.9451	2.83e-55
scaffold1.t1001	EVM scaffold1.g1001 scaffold1:3095513-3100112(+)	1085	1	1084	OCB88015.1	hypothetical protein A7U60_g4800 [Sanghuangporus baumii]	1406	336	1405	1129	61.2046	0
scaffold1.t1002	EVM scaffold1.g1002 scaffold1:3100176-3101674(-)	480	1	478	OCB88016.1	hypothetical protein A7U60_g4801 [Sanghuangporus baumii]	481	1	479	479	78.7056	2.99e-273
scaffold1.t1003	EVM scaffold1.g1003 scaffold1:3101856-3108806(+)	1850	1	1846	OCB88017.1	insulin-degrading enzyme [Sanghuangporus baumii]	1850	18	1848	1854	77.0766	0
scaffold1.t1004	EVM scaffold1.g1004 scaffold1:3112642-3114229(-)	469	1	468	OCB88019.1	Indoleamine 2,3-dioxygenase [Sanghuangporus baumii]	470	1	470	470	82.9787	1.54e-288
scaffold1.t1005	EVM scaffold1.g1005 scaffold1:3116200-3117819(-)	424	1	423	OCB88020.1	3-hydroxyisobutyryl-CoA hydrolase [Sanghuangporus baumii]	465	42	465	424	74.2925	1.68e-228
scaffold1.t1006	EVM scaffold1.g1006 scaffold1:3118243-3119579(+)	345	4	342	XP_007267614.1	RNI-like protein [Fomitiporia mediterranea MF3/22] EJD02198.1 RNI-like protein [Fomitiporia mediterranea MF3/22]	561	6	351	351	63.2479	4.69e-142
scaffold1.t1007	EVM scaffold1.g1007 scaffold1:3121211-3122400(-)	263	1	262	OCB88022.1	RNA-binding domain-containing protein [Sanghuangporus baumii]	267	1	267	268	73.8806	6.07e-123
scaffold1.t1008	EVM scaffold1.g1008 scaffold1:3122659-3124675(-)	476	1	475	OCB88023.1	cysteine desulfurase NFS1 [Sanghuangporus baumii]	904	430	904	475	92.4211	6.79e-312
scaffold1.t1009	EVM scaffold1.g1009 scaffold1:3125023-3126954(-)	448	4	447	PAV23805.1	glycoside hydrolase family 6 [Pyrrhoderma noxium]	697	253	697	449	76.6147	4.02e-239
scaffold1.t1010	EVM scaffold1.g1010 scaffold1:3127990-3128836(-)	212	1	211	OCB88024.1	adaptin ear-binding coat-associated protein 1 NECAP-1 [Sanghuangporus baumii]	231	23	231	211	81.9905	5.74e-118
scaffold1.t1011	EVM scaffold1.g1011 scaffold1:3129111-3132155(+)	640	1	632	OCB88025.1	HAD IIID h [Sanghuangporus baumii]	651	39	641	633	68.5624	8.62e-300
scaffold1.t1012	EVM scaffold1.g1012 scaffold1:3132325-3134884(-)	836	9	835	OCB88026.1	PIN domain-like protein [Sanghuangporus baumii]	862	39	862	832	68.9904	0
scaffold1.t1013	EVM scaffold1.g1013 scaffold1:3136174-3137314(+)	319	8	318	OCB88027.1	hypothetical protein A7U60_g4812 [Sanghuangporus baumii]	312	1	312	312	66.0256	4.32e-141
scaffold1.t1014	EVM scaffold1.g1014 scaffold1:3137473-3139366(-)	450	1	449	XP_007267659.1	DUF1479-domain-containing protein [Fomitiporia mediterranea MF3/22] EJD02243.1 DUF1479-domain-containing protein [Fomitiporia mediterranea MF3/22]	437	1	437	449	75.9465	1.49e-259
scaffold1.t1015	EVM scaffold1.g1015 scaffold1:3142387-3143284(+)	155	1	145	OCB88029.1	oxidoreductase [Sanghuangporus baumii]	258	1	145	145	79.3103	1.06e-78
scaffold1.t1016	EVM scaffold1.g1016 scaffold1:3145451-3147427(+)	574	1	573	OCB88030.1	alpha/beta-hydrolase [Sanghuangporus baumii]	570	1	570	573	74.3455	4.28e-303
scaffold1.t1017	EVM scaffold1.g1017 scaffold1:3148327-3149292(+)	126	2	125	KIJ56273.1	hypothetical protein M422DRAFT_219406 [Sphaerobolus stellatus SS14]	141	18	141	124	92.7419	4.76e-81
scaffold1.t1018	EVM scaffold1.g1018 scaffold1:3149520-3151086(-)	486	1	485	OCB86688.1	hypothetical protein A7U60_g6146 [Sanghuangporus baumii]	508	1	508	510	76.6667	9.66e-250
scaffold1.t1019	EVM scaffold1.g1019 scaffold1:3151213-3154050(+)	689	1	688	OCB86687.1	hypothetical protein A7U60_g6145 [Sanghuangporus baumii]	819	1	819	826	64.6489	0
scaffold1.t1020	EVM scaffold1.g1020 scaffold1:3154677-3155794(-)	210	2	209	OCB86686.1	Calcium/proton exchanger [Sanghuangporus baumii]	441	234	441	208	89.9038	1.47e-120
scaffold1.t1021	EVM scaffold1.g1021 scaffold1:3156375-3156881(-)	147	9	146	OCB86686.1	Calcium/proton exchanger [Sanghuangporus baumii]	441	9	153	145	73.1034	1.92e-63
scaffold1.t1022	EVM scaffold1.g1022 scaffold1:3157180-3158060(-)	237	1	234	XP_007267656.1	phosphoglycerate mutase-like protein [Fomitiporia mediterranea MF3/22] EJD02240.1 phosphoglycerate mutase-like protein [Fomitiporia mediterranea MF3/22]	230	1	230	236	60.5932	8.74e-91
scaffold1.t1023	EVM scaffold1.g1023 scaffold1:3158242-3162293(+)	1148	1	1147	OCB86684.1	CBF-domain-containing protein [Sanghuangporus baumii]	1160	23	1160	1184	67.3142	0
scaffold1.t1024	EVM scaffold1.g1024 scaffold1:3162837-3166423(-)	819	1	816	XP_007267654.1	phospholipase A-2-activating protein [Fomitiporia mediterranea MF3/22] EJD02238.1 phospholipase A-2-activating protein [Fomitiporia mediterranea MF3/22]	819	1	818	824	78.5194	0
scaffold1.t1025	EVM scaffold1.g1025 scaffold1:3167181-3169982(-)	674	4	673	OCB86682.1	DNA-binding protein [Sanghuangporus baumii]	779	93	779	700	60.4286	3.17e-267
scaffold1.t1026	EVM scaffold1.g1026 scaffold1:3170953-3171510(+)	167	1	166	OCB86681.1	ankyrin [Sanghuangporus baumii]	188	23	188	166	75.3012	2.36e-53
scaffold1.t1027	EVM scaffold1.g1027 scaffold1:3171637-3173146(-)	345	257	344	KAJ3483917.1	hypothetical protein NLI96_g5999 [Physisporinus lineatus]	221	133	220	88	77.2727	7.75e-36
scaffold1.t1028	EVM scaffold1.g1028 scaffold1:3173383-3174271(+)	250	1	208	XP_007267650.1	dimethylribityllumazine synthase [Fomitiporia mediterranea MF3/22] EJD02234.1 dimethylribityllumazine synthase [Fomitiporia mediterranea MF3/22]	209	1	205	208	83.1731	3.22e-115
scaffold1.t1029	EVM scaffold1.g1029 scaffold1:3176117-3177968(+)	532	1	531	OCB86679.1	alpha/beta-hydrolase [Sanghuangporus baumii]	654	120	654	535	73.0841	1.46e-275
scaffold1.t1030	EVM scaffold1.g1030 scaffold1:3178382-3180876(+)	717	5	675	OCB86678.1	Clavaminate synthase-like protein [Sanghuangporus baumii]	603	4	599	674	68.8427	5.91e-308
scaffold1.t1031	EVM scaffold1.g1031 scaffold1:3181444-3183430(-)	599	7	400	OCB86677.1	hypothetical protein A7U60_g6135 [Sanghuangporus baumii]	507	19	383	401	63.591	2.72e-154
scaffold1.t1032	EVM scaffold1.g1032 scaffold1:3188781-3189959(-)	354	1	353	XP_007267646.1	uncharacterized protein FOMMEDRAFT_109473 [Fomitiporia mediterranea MF3/22] EJD02230.1 hypothetical protein FOMMEDRAFT_109473 [Fomitiporia mediterranea MF3/22]	348	1	348	358	70.1117	8.37e-147
scaffold1.t1033	EVM scaffold1.g1033 scaffold1:3191135-3192845(-)	434	1	433	XP_007267645.1	dynein regulator [Fomitiporia mediterranea MF3/22] EJD02229.1 dynein regulator [Fomitiporia mediterranea MF3/22]	433	1	433	433	90.5312	4.7e-197
scaffold1.t1034	EVM scaffold1.g1034 scaffold1:3193714-3196450(+)	773	1	772	OCB86675.1	YTH-domain-containing protein [Sanghuangporus baumii]	768	1	768	784	83.5459	0
scaffold1.t1035	EVM scaffold1.g1035 scaffold1:3197767-3199152(+)	359	4	356	OCB86674.1	hypothetical protein A7U60_g6132 [Sanghuangporus baumii]	389	2	368	371	60.1078	2.23e-160
scaffold1.t1036	EVM scaffold1.g1036 scaffold1:3200248-3202014(-)	532	1	394	XP_007267642.1	uncharacterized protein FOMMEDRAFT_141347, partial [Fomitiporia mediterranea MF3/22] EJD02226.1 hypothetical protein FOMMEDRAFT_141347, partial [Fomitiporia mediterranea MF3/22]	510	112	510	401	65.8354	4.17e-176
scaffold1.t1037	EVM scaffold1.g1037 scaffold1:3202665-3204090(+)	401	1	400	OCB86671.1	actin-related protein ARPC3 [Sanghuangporus baumii]	400	1	400	400	89.5	6.25e-260
scaffold1.t1038	EVM scaffold1.g1038 scaffold1:3204167-3204614(-)	107	1	106	PAV23826.1	dash complex subunit dad3 [Pyrrhoderma noxium]	106	1	106	106	73.5849	1.28e-50
scaffold1.t1039	EVM scaffold1.g1039 scaffold1:3206017-3207344(+)	337	1	336	OCB86669.1	NAD-binding protein [Sanghuangporus baumii]	659	332	659	337	74.7774	7.83e-182
scaffold1.t1040	EVM scaffold1.g1040 scaffold1:3207626-3209166(-)	316	1	315	OCB86668.1	NAD-binding protein [Sanghuangporus baumii]	315	1	315	315	86.9841	3.3e-187
scaffold1.t1041	EVM scaffold1.g1041 scaffold1:3210193-3216476(-)	1982	1	1981	OCB86667.1	kinesin [Sanghuangporus baumii]	1988	1	1988	2012	78.6282	0
scaffold1.t1042	EVM scaffold1.g1042 scaffold1:3216922-3218352(+)	440	14	437	XP_007267638.1	uncharacterized protein FOMMEDRAFT_88227 [Fomitiporia mediterranea MF3/22] EJD02222.1 hypothetical protein FOMMEDRAFT_88227 [Fomitiporia mediterranea MF3/22]	434	13	426	424	62.7358	3.13e-180
scaffold1.t1043	EVM scaffold1.g1043 scaffold1:3219356-3221150(+)	454	1	453	XP_007267637.1	acyl-CoA dehydrogenase NM domain-like protein [Fomitiporia mediterranea MF3/22] EJD02221.1 acyl-CoA dehydrogenase NM domain-like protein [Fomitiporia mediterranea MF3/22]	415	1	415	453	80.3532	1.46e-264
scaffold1.t1045	EVM scaffold1.g1045 scaffold1:3224994-3226188(-)	332	1	331	OCB88032.1	hypothetical protein A7U60_g4817 [Sanghuangporus baumii]	331	1	331	331	89.1239	3.96e-203
scaffold1.t1046	EVM scaffold1.g1046 scaffold1:3226444-3229435(+)	871	1	841	OCB88031.1	eukaryotic translation initiation factor 3 subunit 8 [Sanghuangporus baumii]	864	1	844	844	86.019	0
scaffold1.t1047	EVM scaffold1.g1047 scaffold1:3229967-3234310(-)	701	216	700	XP_007267633.1	aminotransferase [Fomitiporia mediterranea MF3/22] EJD02217.1 aminotransferase [Fomitiporia mediterranea MF3/22]	508	23	508	486	88.2716	0
scaffold1.t1048	EVM scaffold1.g1048 scaffold1:3234891-3236345(+)	314	1	313	OCB86693.1	Ureohydrolase [Sanghuangporus baumii]	318	1	318	318	87.4214	6.47e-208
scaffold1.t1049	EVM scaffold1.g1049 scaffold1:3236910-3239158(-)	687	1	686	OCB86692.1	acetolactate synthase [Sanghuangporus baumii]	988	300	988	690	91.5942	0
scaffold1.t1050	EVM scaffold1.g1050 scaffold1:3239735-3240905(-)	299	11	296	XP_007267629.1	uncharacterized protein FOMMEDRAFT_147265 [Fomitiporia mediterranea MF3/22] EJD02213.1 hypothetical protein FOMMEDRAFT_147265 [Fomitiporia mediterranea MF3/22]	302	14	283	286	77.972	5.18e-158
scaffold1.t1051	EVM scaffold1.g1051 scaffold1:3241415-3243222(+)	425	1	423	KAI5120466.1	hypothetical protein M0805_006486 [Coniferiporia weirii]	429	1	424	424	95.283	6.94e-291
scaffold1.t1052	EVM scaffold1.g1052 scaffold1:3243549-3247210(+)	1044	1	1037	OCB86691.1	SAPS-domain-containing protein [Sanghuangporus baumii]	1597	570	1595	1051	80.3045	0
scaffold1.t1053	EVM scaffold1.g1053 scaffold1:3247481-3248512(-)	229	1	228	PAV23848.1	fumarylacetoacetate hydrolase [Pyrrhoderma noxium]	228	1	228	228	82.0175	3.93e-138
scaffold1.t1054	EVM scaffold1.g1054 scaffold1:3249168-3256134(+)	1823	1	1822	OCB86689.1	hypothetical protein A7U60_g6147 [Sanghuangporus baumii]	2368	1	2094	2095	71.4558	0
scaffold1.t1055	EVM scaffold1.g1055 scaffold1:3256289-3256656(+)	105	1	104	PAV23850.1	atypical PIKK PI4K kinase [Pyrrhoderma noxium]	104	1	104	104	89.4231	2.84e-62
scaffold1.t1056	EVM scaffold1.g1056 scaffold1:3257204-3261691(+)	1283	1	1278	OCB86696.1	hypothetical protein A7U60_g6154 [Sanghuangporus baumii]	1178	1	1177	1285	61.323	0
scaffold1.t1057	EVM scaffold1.g1057 scaffold1:3261798-3262442(-)	138	1	137	PAV23852.1	transport particle complex subunit [Pyrrhoderma noxium]	137	1	137	137	92.7007	3.13e-86
scaffold1.t1058	EVM scaffold1.g1058 scaffold1:3262594-3264100(+)	403	34	402	OCB86697.1	hypothetical protein A7U60_g6155 [Sanghuangporus baumii]	629	71	439	369	82.1138	5.11e-221
scaffold1.t1059	EVM scaffold1.g1059 scaffold1:3264778-3265419(+)	140	26	138	KAH8117017.1	hypothetical protein DFH11DRAFT_1144756 [Phellopilus nigrolimitatus]	154	41	153	113	75.2212	1.36e-52
scaffold1.t1060	EVM scaffold1.g1060 scaffold1:3266231-3271208(+)	1404	19	1366	OCB86698.1	phospholipid-translocating P-type ATPase [Sanghuangporus baumii]	1502	19	1375	1368	79.2398	0
scaffold1.t1061	EVM scaffold1.g1061 scaffold1:3272689-3276388(-)	1073	1	1072	OCB86699.1	hypothetical protein A7U60_g6157 [Sanghuangporus baumii]	1088	1	1088	1088	94.8529	0
scaffold1.t1062	EVM scaffold1.g1062 scaffold1:3276549-3278257(-)	552	1	548	OCB86700.1	hypothetical protein A7U60_g6158 [Sanghuangporus baumii]	516	1	515	554	50.9025	5.94e-175
scaffold1.t1063	EVM scaffold1.g1063 scaffold1:3278786-3281075(+)	560	27	531	THH11998.1	hypothetical protein EW145_g293 [Phellinidium pouzarii]	733	29	531	505	77.8218	5.29e-276
scaffold1.t1065	EVM scaffold1.g1065 scaffold1:3282432-3286016(+)	1002	1	1000	XP_007267668.1	uncharacterized protein FOMMEDRAFT_147288 [Fomitiporia mediterranea MF3/22] EJD02252.1 hypothetical protein FOMMEDRAFT_147288 [Fomitiporia mediterranea MF3/22]	1016	1	1004	1011	75.3709	0
scaffold1.t1066	EVM scaffold1.g1066 scaffold1:3286217-3288839(-)	804	1	802	OCB86701.1	2-isopropylmalate synthase [Sanghuangporus baumii]	801	3	800	802	88.7781	0
scaffold1.t1067	EVM scaffold1.g1067 scaffold1:3289813-3292848(-)	777	2	775	OCB86703.1	S-adenosyl-L-methionine-dependent methyltransferase [Sanghuangporus baumii]	1167	432	1166	784	62.8827	0
scaffold1.t1068	EVM scaffold1.g1068 scaffold1:3294459-3297231(+)	782	17	781	OCB86704.1	ATP dependent DNA helicase [Sanghuangporus baumii]	770	7	770	767	89.5698	0
scaffold1.t1069	EVM scaffold1.g1069 scaffold1:3297392-3300481(-)	896	1	895	OCB86705.1	hypothetical protein A7U60_g6164 [Sanghuangporus baumii]	877	1	877	901	80.2442	0
scaffold1.t1070	EVM scaffold1.g1070 scaffold1:3300733-3304237(-)	998	1	997	OCB86706.1	hypothetical protein A7U60_g6165 [Sanghuangporus baumii]	1005	1	1005	1013	59.1313	0
scaffold1.t1071	EVM scaffold1.g1071 scaffold1:3304627-3306195(+)	421	1	420	OCB86707.1	hypothetical protein A7U60_g6166 [Sanghuangporus baumii]	520	68	520	460	58.6957	3.74e-160
scaffold1.t1072	EVM scaffold1.g1072 scaffold1:3306765-3307637(+)	181	3	180	XP_007267677.1	GTP binding protein [Fomitiporia mediterranea MF3/22] EJD02261.1 GTP binding protein [Fomitiporia mediterranea MF3/22]	215	38	215	178	87.6404	7.2e-107
scaffold1.t1073	EVM scaffold1.g1073 scaffold1:3307815-3309228(-)	378	1	377	OCB86709.1	TAP42-like protein [Sanghuangporus baumii]	380	1	380	380	75.5263	8.83e-189
scaffold1.t1074	EVM scaffold1.g1074 scaffold1:3309373-3311808(+)	611	1	610	OCB86710.1	MTHFR-domain-containing protein [Sanghuangporus baumii]	644	1	644	644	79.5031	0
scaffold1.t1075	EVM scaffold1.g1075 scaffold1:3311961-3312573(-)	177	69	128	THH12010.1	hypothetical protein EW145_g282 [Phellinidium pouzarii]	170	62	120	60	76.6667	3.09e-19
scaffold1.t1076	EVM scaffold1.g1076 scaffold1:3315184-3317307(-)	626	1	625	OCB86712.1	hypothetical protein A7U60_g6171 [Sanghuangporus baumii]	627	1	627	637	72.8414	9.41e-273
scaffold1.t1077	EVM scaffold1.g1077 scaffold1:3317541-3323319(+)	1681	1	1679	OCB86713.1	pre-mRNA-processing protein 45 [Sanghuangporus baumii]	1710	1	1710	1790	60.6145	0
scaffold1.t1078	EVM scaffold1.g1078 scaffold1:3324004-3326404(-)	716	1	715	OCB86714.1	hypothetical protein A7U60_g6173 [Sanghuangporus baumii]	688	1	688	723	65.4219	1.57e-290
scaffold1.t1079	EVM scaffold1.g1079 scaffold1:3326734-3327346(-)	180	2	173	PAV23973.1	hypothetical protein PNOK_0104100 [Pyrrhoderma noxium]	172	5	171	172	40.1163	7.57e-34
scaffold1.t1080	EVM scaffold1.g1080 scaffold1:3337211-3339080(-)	440	40	422	XP_007267688.1	tRNA-methyltransferase [Fomitiporia mediterranea MF3/22] EJD02272.1 tRNA-methyltransferase [Fomitiporia mediterranea MF3/22]	382	1	369	384	65.625	1.24e-188
scaffold1.t1081	EVM scaffold1.g1081 scaffold1:3339653-3342088(-)	642	3	641	OCB86716.1	WD40 repeat-like protein [Sanghuangporus baumii]	632	1	632	650	82.7692	0
scaffold1.t1082	EVM scaffold1.g1082 scaffold1:3342194-3344120(+)	467	51	459	XP_007267690.1	pyruvate dehydrogenase [Fomitiporia mediterranea MF3/22] EJD02274.1 pyruvate dehydrogenase [Fomitiporia mediterranea MF3/22]	476	29	437	412	85.6796	3.71e-253
scaffold1.t1083	EVM scaffold1.g1083 scaffold1:3344486-3345918(-)	415	42	414	OCB86718.1	hypothetical protein A7U60_g6177 [Sanghuangporus baumii]	367	5	367	377	58.8859	2.39e-132
scaffold1.t1084	EVM scaffold1.g1084 scaffold1:3346657-3347737(+)	282	1	265	OCB86719.1	hypothetical protein A7U60_g6178 [Sanghuangporus baumii]	262	1	246	265	72.0755	2.05e-108
scaffold1.t1085	EVM scaffold1.g1085 scaffold1:3348189-3352610(-)	1106	5	1105	OCB86720.1	hypothetical protein A7U60_g6179 [Sanghuangporus baumii]	1159	1	1159	1160	89.7414	0
scaffold1.t1086	EVM scaffold1.g1086 scaffold1:3354205-3355751(-)	456	17	433	OCB86721.1	hypothetical protein A7U60_g6180 [Sanghuangporus baumii]	1052	331	723	419	61.3365	2.89e-145
scaffold1.t1087	EVM scaffold1.g1087 scaffold1:3356167-3357851(-)	376	1	353	XP_007267696.1	uncharacterized protein FOMMEDRAFT_168778 [Fomitiporia mediterranea MF3/22] EJD02280.1 hypothetical protein FOMMEDRAFT_168778 [Fomitiporia mediterranea MF3/22]	380	1	352	358	72.067	6.8e-140
scaffold1.t1088	EVM scaffold1.g1088 scaffold1:3358622-3359818(-)	318	2	317	OCB86722.1	hypothetical protein A7U60_g6181 [Sanghuangporus baumii]	363	3	314	316	81.3291	4.79e-185
scaffold1.t1089	EVM scaffold1.g1089 scaffold1:3360398-3361244(+)	227	1	225	XP_007267699.1	multidrug resistance-associated ABC transporter [Fomitiporia mediterranea MF3/22] EJD02283.1 multidrug resistance-associated ABC transporter [Fomitiporia mediterranea MF3/22]	1466	1	223	227	63.4361	2.38e-81
scaffold1.t1090	EVM scaffold1.g1090 scaffold1:3362265-3366704(+)	1089	7	1084	XP_007267699.1	multidrug resistance-associated ABC transporter [Fomitiporia mediterranea MF3/22] EJD02283.1 multidrug resistance-associated ABC transporter [Fomitiporia mediterranea MF3/22]	1466	376	1461	1087	76.081	0
scaffold1.t1091	EVM scaffold1.g1091 scaffold1:3366925-3368254(+)	319	1	318	XP_007267700.1	septin ring protein [Fomitiporia mediterranea MF3/22] EJD02284.1 septin ring protein [Fomitiporia mediterranea MF3/22]	318	1	318	318	93.3962	3.83e-215
scaffold1.t1092	EVM scaffold1.g1092 scaffold1:3372623-3377385(-)	1523	9	1507	OCB86725.1	hypothetical protein A7U60_g6184 [Sanghuangporus baumii]	1636	14	1550	1593	53.2329	0
scaffold1.t1093	EVM scaffold1.g1093 scaffold1:3378610-3379968(+)	418	1	417	OCB86726.1	hypothetical protein A7U60_g6185 [Sanghuangporus baumii]	418	1	418	420	66.4286	1.6e-158
scaffold1.t1094	EVM scaffold1.g1094 scaffold1:3382620-3383698(-)	262	1	261	OCB86727.1	ribosomal protein S5 domain 2-like protein [Sanghuangporus baumii]	261	1	261	261	85.4406	9.54e-160
scaffold1.t1095	EVM scaffold1.g1095 scaffold1:3383861-3385135(+)	389	1	382	OCB86728.1	hypothetical protein A7U60_g6187 [Sanghuangporus baumii]	392	1	382	383	89.5561	1.8e-170
scaffold1.t1096	EVM scaffold1.g1096 scaffold1:3385235-3386158(-)	219	1	218	OCB86729.1	hypothetical protein A7U60_g6188 [Sanghuangporus baumii]	193	1	193	223	66.3677	2.42e-65
scaffold1.t1097	EVM scaffold1.g1097 scaffold1:3386900-3388085(+)	299	1	297	OCB86730.1	kinase-like protein [Sanghuangporus baumii]	328	28	321	297	80.4714	5.01e-176
scaffold1.t1098	EVM scaffold1.g1098 scaffold1:3389971-3390802(+)	199	1	198	OCB86731.1	hypothetical protein A7U60_g6190 [Sanghuangporus baumii]	423	204	423	222	63.0631	2.22e-81
scaffold1.t1099	EVM scaffold1.g1099 scaffold1:3392377-3393551(-)	375	35	367	OCB86732.1	hypothetical protein A7U60_g6191 [Sanghuangporus baumii]	645	332	645	333	66.967	4.45e-155
scaffold1.t1100	EVM scaffold1.g1100 scaffold1:3393751-3394860(-)	278	4	277	KAI5123364.1	hypothetical protein M0805_001785 [Coniferiporia weirii]	275	1	275	275	65.4545	4.58e-133
scaffold1.t1101	EVM scaffold1.g1101 scaffold1:3401081-3401706(-)	154	1	153	XP_007267730.1	RNA-binding domain-containing protein [Fomitiporia mediterranea MF3/22] EJD02314.1 RNA-binding domain-containing protein [Fomitiporia mediterranea MF3/22]	157	1	157	157	84.0764	3.52e-87
scaffold1.t1102	EVM scaffold1.g1102 scaffold1:3401832-3402528(+)	215	1	212	OCB86736.1	hypothetical protein A7U60_g6195 [Sanghuangporus baumii]	214	1	213	213	75.1174	5.42e-106
scaffold1.t1103	EVM scaffold1.g1103 scaffold1:3402699-3407302(-)	1132	1	1130	OCB86735.1	hypothetical protein A7U60_g6194 [Sanghuangporus baumii]	1130	1	1129	1149	68.4073	0
scaffold1.t1104	EVM scaffold1.g1104 scaffold1:3407634-3410239(+)	591	1	587	OCB86734.1	L-methionine transporter [Sanghuangporus baumii]	738	28	734	707	73.1259	0
scaffold1.t1105	EVM scaffold1.g1105 scaffold1:3410626-3411367(-)	166	36	165	OCB86733.1	hypothetical protein A7U60_g6192 [Sanghuangporus baumii]	145	21	145	130	68.4615	2.33e-41
scaffold1.t1106	EVM scaffold1.g1106 scaffold1:3414236-3415592(+)	360	1	359	OCB86738.1	mannitol-1-phosphate dehydrogenase [Sanghuangporus baumii]	439	69	439	371	83.0189	2.48e-221
scaffold1.t1107	EVM scaffold1.g1107 scaffold1:3419022-3423206(+)	1288	5	1285	OCB86739.1	hypothetical protein A7U60_g6199 [Sanghuangporus baumii]	2228	5	1277	1349	63.0096	0
scaffold1.t1108	EVM scaffold1.g1108 scaffold1:3424997-3432444(-)	2368	1	2367	OCB86737.1	modular protein [Sanghuangporus baumii]	2367	1	2367	2373	86.7257	0
scaffold1.t1109	EVM scaffold1.g1109 scaffold1:3437702-3440220(-)	519	1	518	OCB86345.1	MFS general substrate transporter [Sanghuangporus baumii]	518	1	518	518	81.6602	4.57e-308
scaffold1.t1110	EVM scaffold1.g1110 scaffold1:3442654-3444613(-)	520	1	509	XP_007267714.1	MOP flippase [Fomitiporia mediterranea MF3/22] EJD02298.1 MOP flippase [Fomitiporia mediterranea MF3/22]	526	1	512	513	79.5322	3.56e-277
scaffold1.t1111	EVM scaffold1.g1111 scaffold1:3445465-3447012(+)	410	1	409	OCB86740.1	agmatinase [Sanghuangporus baumii]	613	1	414	414	86.4734	2.42e-260
scaffold1.t1112	EVM scaffold1.g1112 scaffold1:3447706-3448169(+)	126	24	125	OCB86740.1	agmatinase [Sanghuangporus baumii]	613	508	613	106	65.0943	1.35e-28
scaffold1.t1113	EVM scaffold1.g1113 scaffold1:3448580-3450339(+)	464	1	463	XP_007267717.1	uncharacterized protein FOMMEDRAFT_21055 [Fomitiporia mediterranea MF3/22] EJD02301.1 hypothetical protein FOMMEDRAFT_21055 [Fomitiporia mediterranea MF3/22]	443	1	443	463	81.8575	9.38e-282
scaffold1.t1114	EVM scaffold1.g1114 scaffold1:3450870-3451511(+)	143	1	142	XP_007267718.1	histone-fold-containing protein [Fomitiporia mediterranea MF3/22] EJD02302.1 histone-fold-containing protein [Fomitiporia mediterranea MF3/22]	147	1	147	148	91.8919	7.02e-66
scaffold1.t1115	EVM scaffold1.g1115 scaffold1:3451850-3453566(+)	368	9	362	KAI5123353.1	hypothetical protein M0805_001774 [Coniferiporia weirii]	591	2	408	425	58.8235	3.36e-145
scaffold1.t1116	EVM scaffold1.g1116 scaffold1:3455836-3460354(-)	1439	1	1438	XP_007267720.1	Pkinase-domain-containing protein [Fomitiporia mediterranea MF3/22] EJD02304.1 Pkinase-domain-containing protein [Fomitiporia mediterranea MF3/22]	1439	1	1438	1496	66.9118	0
scaffold1.t1117	EVM scaffold1.g1117 scaffold1:3465478-3466620(+)	308	12	306	OCB86744.1	S-adenosyl-L-methionine-dependent methyltransferase [Sanghuangporus baumii]	294	1	294	295	75.2542	8.58e-169
scaffold1.t1118	EVM scaffold1.g1118 scaffold1:3466841-3469375(+)	563	1	515	OCB86745.1	hypothetical protein A7U60_g6206 [Sanghuangporus baumii]	504	1	504	520	71.9231	1.15e-262
scaffold1.t1119	EVM scaffold1.g1119 scaffold1:3469540-3470232(-)	203	3	197	OCB86746.1	hypothetical protein A7U60_g6207 [Sanghuangporus baumii]	286	85	279	197	71.066	5.43e-86
scaffold1.t1120	EVM scaffold1.g1120 scaffold1:3471182-3473012(+)	460	1	457	OCB86747.1	hypothetical protein A7U60_g6208 [Sanghuangporus baumii]	465	1	462	465	88.3871	5.65e-292
scaffold1.t1121	EVM scaffold1.g1121 scaffold1:3475238-3477584(+)	693	1	692	OCB86749.1	CDC45-like protein [Sanghuangporus baumii]	696	1	695	696	88.6494	0
scaffold1.t1122	EVM scaffold1.g1122 scaffold1:3477910-3479252(-)	360	1	359	OCB86750.1	actin depolymerizing protein [Sanghuangporus baumii]	356	1	356	368	70.3804	1.09e-162
scaffold1.t1123	EVM scaffold1.g1123 scaffold1:3479392-3481762(+)	585	19	584	OCB86751.1	WD40 repeat-like protein [Sanghuangporus baumii]	604	1	604	606	75.0825	0
scaffold1.t1124	EVM scaffold1.g1124 scaffold1:3486199-3487434(+)	348	31	345	OCB86752.1	ADK-domain-containing protein [Sanghuangporus baumii]	837	510	835	327	78.5933	4.67e-164
scaffold1.t1125	EVM scaffold1.g1125 scaffold1:3487838-3489651(-)	561	1	559	KAI5123332.1	hypothetical protein M0805_001757 [Coniferiporia weirii]	541	1	541	563	76.1989	8.76e-290
scaffold1.t1126	EVM scaffold1.g1126 scaffold1:3489841-3490767(+)	211	1	210	XP_007267749.1	IGPD-domain-containing protein [Fomitiporia mediterranea MF3/22] EJD02333.1 IGPD-domain-containing protein [Fomitiporia mediterranea MF3/22]	204	4	204	210	84.7619	3.62e-126
scaffold1.t1127	EVM scaffold1.g1127 scaffold1:3490993-3494724(-)	905	1	903	XP_007267750.1	endothelin-converting enzyme 1 [Fomitiporia mediterranea MF3/22] EJD02334.1 endothelin-converting enzyme 1 [Fomitiporia mediterranea MF3/22]	910	1	910	928	73.0603	0
scaffold1.t1128	EVM scaffold1.g1128 scaffold1:3495603-3496733(-)	269	1	265	OCB86743.1	S-adenosyl-L-methionine-dependent methyltransferase [Sanghuangporus baumii]	291	1	285	285	58.9474	3.68e-117
scaffold1.t1129	EVM scaffold1.g1129 scaffold1:3497554-3498240(-)	229	1	228	OCB86755.1	hypothetical protein A7U60_g6217 [Sanghuangporus baumii]	727	500	727	228	81.5789	1.85e-118
scaffold1.t1130	EVM scaffold1.g1130 scaffold1:3498268-3499908(-)	514	26	513	OCB86755.1	hypothetical protein A7U60_g6217 [Sanghuangporus baumii]	727	2	489	488	84.8361	2.8e-305
scaffold1.t1131	EVM scaffold1.g1131 scaffold1:3500470-3501321(+)	218	5	217	OCB86756.1	hypothetical protein A7U60_g6218 [Sanghuangporus baumii]	212	3	212	215	72.093	6.98e-100
scaffold1.t1132	EVM scaffold1.g1132 scaffold1:3501506-3503594(-)	572	1	571	OCB86757.1	signal recognition particle protein [Sanghuangporus baumii]	577	1	577	577	93.5875	0
scaffold1.t1133	EVM scaffold1.g1133 scaffold1:3503805-3506255(+)	502	1	499	XP_007267756.1	WD40 repeat-like protein [Fomitiporia mediterranea MF3/22] EJD02340.1 WD40 repeat-like protein [Fomitiporia mediterranea MF3/22]	612	1	577	579	68.3938	9.81e-217
scaffold1.t1134	EVM scaffold1.g1134 scaffold1:3506923-3508454(+)	424	94	423	XP_007267755.1	S-adenosyl-L-methionine-dependent methyltransferase [Fomitiporia mediterranea MF3/22] EJD02339.1 S-adenosyl-L-methionine-dependent methyltransferase [Fomitiporia mediterranea MF3/22]	331	1	330	330	87.5758	1.11e-219
scaffold1.t1135	EVM scaffold1.g1135 scaffold1:3509588-3511986(-)	715	1	714	OCB86759.1	polyadenylate binding protein [Sanghuangporus baumii]	712	1	708	715	75.2448	0
scaffold1.t1136	EVM scaffold1.g1136 scaffold1:3512837-3514267(-)	274	4	271	OCB86760.1	scamp-domain-containing protein [Sanghuangporus baumii]	272	3	269	268	77.9851	4.3e-141
scaffold1.t1137	EVM scaffold1.g1137 scaffold1:3515018-3516459(+)	455	1	454	OCB86761.1	expansin family protein [Sanghuangporus baumii]	483	1	483	495	53.1313	2.59e-68
scaffold1.t1138	EVM scaffold1.g1138 scaffold1:3517019-3518319(+)	346	1	343	XP_007267762.1	NAD-binding protein [Fomitiporia mediterranea MF3/22] EJD02346.1 NAD-binding protein [Fomitiporia mediterranea MF3/22]	350	1	348	354	69.774	3.98e-160
scaffold1.t1139	EVM scaffold1.g1139 scaffold1:3518703-3524170(+)	1604	8	1603	OCB86763.1	transcription elongation factor SPT6 [Sanghuangporus baumii]	1596	1	1596	1601	76.3273	0
scaffold1.t1140	EVM scaffold1.g1140 scaffold1:3528026-3529113(-)	288	1	283	OCB86765.1	methyltransferase domain-containing protein [Sanghuangporus baumii]	317	1	282	283	79.5053	4.03e-165
scaffold1.t1141	EVM scaffold1.g1141 scaffold1:3529484-3531107(+)	506	1	384	OCB86766.1	Swi3-domain-containing protein [Sanghuangporus baumii]	377	1	373	384	61.9792	4.15e-141
scaffold1.t1142	EVM scaffold1.g1142 scaffold1:3531394-3532860(-)	461	1	460	XP_007267769.1	uncharacterized protein FOMMEDRAFT_157567 [Fomitiporia mediterranea MF3/22] EJD02353.1 hypothetical protein FOMMEDRAFT_157567 [Fomitiporia mediterranea MF3/22]	406	1	406	473	54.7569	1.97e-87
scaffold1.t1143	EVM scaffold1.g1143 scaffold1:3534998-3536998(+)	538	1	536	OCB86767.1	succinyl-CoA:3-ketoacid-coenzyme A transferase [Sanghuangporus baumii]	537	1	536	536	88.6194	0
scaffold1.t1144	EVM scaffold1.g1144 scaffold1:3537789-3540044(+)	715	1	714	XP_007267771.1	uncharacterized protein FOMMEDRAFT_109660 [Fomitiporia mediterranea MF3/22] EJD02355.1 hypothetical protein FOMMEDRAFT_109660 [Fomitiporia mediterranea MF3/22]	740	21	740	734	69.346	0
scaffold1.t1145	EVM scaffold1.g1145 scaffold1:3540743-3545535(+)	1454	5	1412	OCB86768.1	hypothetical protein A7U60_g6230 [Sanghuangporus baumii]	2787	815	2225	1452	57.5758	0
scaffold1.t1146	EVM scaffold1.g1146 scaffold1:3545829-3547573(+)	523	5	516	OCB86768.1	hypothetical protein A7U60_g6230 [Sanghuangporus baumii]	2787	2262	2783	527	71.537	5.39e-239
scaffold1.t1147	EVM scaffold1.g1147 scaffold1:3548525-3549821(+)	323	40	308	OCB86769.1	hypothetical protein A7U60_g6231 [Sanghuangporus baumii]	361	54	324	271	65.6827	3.67e-111
scaffold1.t1148	EVM scaffold1.g1148 scaffold1:3551290-3552210(+)	307	14	300	OCB86770.1	hypothetical protein A7U60_g6232 [Sanghuangporus baumii]	924	541	834	296	58.1081	7.1e-94
scaffold1.t1149	EVM scaffold1.g1149 scaffold1:3552747-3555085(-)	589	1	584	OCB86771.1	haloacid dehalogenase [Sanghuangporus baumii]	478	1	475	584	60.1027	1.11e-229
scaffold1.t1150	EVM scaffold1.g1150 scaffold1:3555259-3555790(+)	143	1	113	OCB86773.1	S-adenosyl-L-methionine-dependent methyltransferase [Sanghuangporus baumii]	233	1	113	113	67.2566	1.47e-47
scaffold1.t1151	EVM scaffold1.g1151 scaffold1:3556499-3557826(-)	362	1	360	XP_007267780.1	NAD-binding protein [Fomitiporia mediterranea MF3/22] EJD02364.1 NAD-binding protein [Fomitiporia mediterranea MF3/22]	358	1	358	361	63.9889	1.13e-158
scaffold1.t1152	EVM scaffold1.g1152 scaffold1:3559035-3560447(+)	387	29	386	XP_007267780.1	NAD-binding protein [Fomitiporia mediterranea MF3/22] EJD02364.1 NAD-binding protein [Fomitiporia mediterranea MF3/22]	358	2	358	359	64.9025	2.16e-160
scaffold1.t1153	EVM scaffold1.g1153 scaffold1:3562276-3563649(-)	360	2	359	OCB85940.1	hypothetical protein A7U60_g7074 [Sanghuangporus baumii]	338	7	338	370	53.5135	4.44e-101
scaffold1.t1154	EVM scaffold1.g1154 scaffold1:3565507-3567349(-)	475	12	474	XP_007267913.1	esterase 1 [Fomitiporia mediterranea MF3/22] EJD02497.1 esterase 1 [Fomitiporia mediterranea MF3/22]	554	81	554	475	60.4211	2.34e-196
scaffold1.t1155	EVM scaffold1.g1155 scaffold1:3569584-3571601(-)	542	1	537	XP_007267889.1	DNA glycosylase [Fomitiporia mediterranea MF3/22] EJD02473.1 DNA glycosylase [Fomitiporia mediterranea MF3/22]	570	1	549	554	67.3285	1.07e-252
scaffold1.t1156	EVM scaffold1.g1156 scaffold1:3572015-3573920(+)	596	1	589	OCB85938.1	hypothetical protein A7U60_g7072 [Sanghuangporus baumii]	594	1	588	597	76.5494	4.9e-302
scaffold1.t1157	EVM scaffold1.g1157 scaffold1:3574188-3575013(-)	253	93	252	OCB85937.1	hypothetical protein A7U60_g7071 [Sanghuangporus baumii]	359	220	359	161	40.9938	7.77e-20
scaffold1.t1158	EVM scaffold1.g1158 scaffold1:3576752-3577085(-)	95	2	59	THH06538.1	hypothetical protein EW145_g4013 [Phellinidium pouzarii]	295	29	86	58	77.5862	9.19e-23
scaffold1.t1159	EVM scaffold1.g1159 scaffold1:3578782-3580130(+)	315	1	276	OCB85934.1	LUC7-domain-containing protein [Sanghuangporus baumii]	310	1	274	276	90.942	1.49e-170
scaffold1.t1160	EVM scaffold1.g1160 scaffold1:3580553-3584323(-)	1191	1	1188	OCB85933.1	hypothetical protein A7U60_g7067 [Sanghuangporus baumii]	2014	799	2012	1239	63.519	0
scaffold1.t1161	EVM scaffold1.g1161 scaffold1:3584795-3587223(-)	698	2	687	OCB85933.1	hypothetical protein A7U60_g7067 [Sanghuangporus baumii]	2014	3	641	694	61.8156	1.47e-249
scaffold1.t1162	EVM scaffold1.g1162 scaffold1:3587813-3589382(+)	489	1	488	XP_007267896.1	uncharacterized protein FOMMEDRAFT_134996 [Fomitiporia mediterranea MF3/22] EJD02480.1 hypothetical protein FOMMEDRAFT_134996 [Fomitiporia mediterranea MF3/22]	489	1	489	489	65.2352	1.4e-245
scaffold1.t1163	EVM scaffold1.g1163 scaffold1:3590150-3591504(+)	353	1	322	OCB89802.1	hypothetical protein A7U60_g2983 [Sanghuangporus baumii]	337	1	315	322	86.0248	1.97e-203
scaffold1.t1164	EVM scaffold1.g1164 scaffold1:3591704-3593802(-)	537	1	536	OCB89801.1	T-complex protein 1 [Sanghuangporus baumii]	538	1	538	538	95.9108	0
scaffold1.t1165	EVM scaffold1.g1165 scaffold1:3593985-3595681(+)	479	1	478	OCB89800.1	UFD1-domain-containing protein [Sanghuangporus baumii]	476	1	476	486	82.0988	1.53e-262
scaffold1.t1166	EVM scaffold1.g1166 scaffold1:3596091-3596753(-)	136	3	135	PAV24024.1	ribosomal L24 [Pyrrhoderma noxium]	139	7	139	133	92.4812	3.57e-76
scaffold1.t1167	EVM scaffold1.g1167 scaffold1:3597352-3598953(-)	534	1	531	XP_007267859.1	uncharacterized protein FOMMEDRAFT_157656 [Fomitiporia mediterranea MF3/22] EJD02443.1 hypothetical protein FOMMEDRAFT_157656 [Fomitiporia mediterranea MF3/22]	539	1	537	545	46.055	2.32e-157
scaffold1.t1168	EVM scaffold1.g1168 scaffold1:3599781-3601391(-)	537	1	533	XP_007267854.1	uncharacterized protein FOMMEDRAFT_29454 [Fomitiporia mediterranea MF3/22] EJD02438.1 hypothetical protein FOMMEDRAFT_29454 [Fomitiporia mediterranea MF3/22]	538	1	535	545	50.2752	1.07e-184
scaffold1.t1169	EVM scaffold1.g1169 scaffold1:3605742-3607037(+)	432	7	318	KAH9025616.1	hypothetical protein EDB84DRAFT_1564013 [Lactarius hengduanensis]	1089	360	669	317	28.7066	3.26e-33
scaffold1.t1170	EVM scaffold1.g1170 scaffold1:3607844-3610504(+)	658	66	657	KAG9227280.1	hypothetical protein CCMSSC00406_0004181 [Pleurotus cornucopiae]	1144	214	906	696	44.8276	1.59e-183
scaffold1.t1172	EVM scaffold1.g1172 scaffold1:3615504-3616505(+)	334	59	333	OCB91517.1	hypothetical protein A7U60_g1220 [Sanghuangporus baumii]	453	24	313	295	34.5763	2.14e-39
scaffold1.t1173	EVM scaffold1.g1173 scaffold1:3616557-3617540(+)	255	156	253	OCB83871.1	reverse transcriptase-RNase H-integrase [Sanghuangporus baumii]	1420	471	568	98	83.6735	4.12e-48
scaffold1.t1174	EVM scaffold1.g1174 scaffold1:3617989-3620166(+)	726	1	725	OCB83871.1	reverse transcriptase-RNase H-integrase [Sanghuangporus baumii]	1420	581	1314	738	59.6206	0
scaffold1.t1175	EVM scaffold1.g1175 scaffold1:3621562-3625835(+)	1328	369	1327	OCB83871.1	reverse transcriptase-RNase H-integrase [Sanghuangporus baumii]	1420	314	1314	1028	56.6148	0
scaffold1.t1180	EVM scaffold1.g1180 scaffold1:3634568-3635591(-)	251	1	225	KAI5117773.1	hypothetical protein M0805_003592 [Coniferiporia weirii]	346	1	242	246	51.626	3.7e-72
scaffold1.t1181	EVM scaffold1.g1181 scaffold1:3639803-3641422(-)	540	1	539	XP_007267859.1	uncharacterized protein FOMMEDRAFT_157656 [Fomitiporia mediterranea MF3/22] EJD02443.1 hypothetical protein FOMMEDRAFT_157656 [Fomitiporia mediterranea MF3/22]	539	1	539	551	52.6316	2.18e-195
scaffold1.t1182	EVM scaffold1.g1182 scaffold1:3641976-3642685(+)	181	1	180	XP_007267855.1	transport protein particle complex subunit [Fomitiporia mediterranea MF3/22] EJD02439.1 transport protein particle complex subunit [Fomitiporia mediterranea MF3/22]	209	30	209	180	91.1111	2e-114
scaffold1.t1183	EVM scaffold1.g1183 scaffold1:3645398-3647056(+)	492	1	477	XP_007267857.1	uncharacterized protein FOMMEDRAFT_147410 [Fomitiporia mediterranea MF3/22] EJD02441.1 hypothetical protein FOMMEDRAFT_147410 [Fomitiporia mediterranea MF3/22]	518	1	452	489	58.6912	2.09e-170
scaffold1.t1184	EVM scaffold1.g1184 scaffold1:3647671-3648739(+)	308	1	306	OCB85963.1	hypothetical protein A7U60_g7097 [Sanghuangporus baumii]	307	1	302	311	83.2797	7.13e-124
scaffold1.t1185	EVM scaffold1.g1185 scaffold1:3650783-3652378(+)	532	37	297	OCB87865.1	hypothetical protein A7U60_g4999 [Sanghuangporus baumii]	533	130	372	265	30.1887	6.57e-14
scaffold1.t1186	EVM scaffold1.g1186 scaffold1:3653085-3654631(+)	472	1	471	OCB89812.1	hypothetical protein A7U60_g2993 [Sanghuangporus baumii]	1351	883	1351	474	82.9114	1.06e-266
scaffold1.t1187	EVM scaffold1.g1187 scaffold1:3654854-3656123(-)	327	1	326	XP_007267871.1	XAP5-domain-containing protein [Fomitiporia mediterranea MF3/22] EJD02455.1 XAP5-domain-containing protein [Fomitiporia mediterranea MF3/22]	325	1	325	330	76.9697	7.85e-168
scaffold1.t1188	EVM scaffold1.g1188 scaffold1:3656325-3656854(+)	159	1	157	XP_007267872.1	S13-like H2TH domain-containing protein [Fomitiporia mediterranea MF3/22] EJD02456.1 S13-like H2TH domain-containing protein [Fomitiporia mediterranea MF3/22]	158	1	157	157	75.7962	2.16e-78
scaffold1.t1189	EVM scaffold1.g1189 scaffold1:3658424-3659561(+)	217	2	216	XP_007267873.1	ras-domain-containing protein [Fomitiporia mediterranea MF3/22] EJD02457.1 ras-domain-containing protein [Fomitiporia mediterranea MF3/22]	219	5	219	215	93.4884	2.96e-146
scaffold1.t1190	EVM scaffold1.g1190 scaffold1:3659931-3661581(+)	509	1	508	OCB89816.1	hypothetical protein A7U60_g2997 [Sanghuangporus baumii]	487	1	486	514	81.323	1.16e-279
scaffold1.t1191	EVM scaffold1.g1191 scaffold1:3661635-3662792(-)	290	1	289	XP_007267876.1	williams-Beuren syndrome critical region protein 22 [Fomitiporia mediterranea MF3/22] EJD02460.1 williams-Beuren syndrome critical region protein 22 [Fomitiporia mediterranea MF3/22]	287	1	287	289	84.083	1.89e-168
scaffold1.t1192	EVM scaffold1.g1192 scaffold1:3663288-3664774(+)	366	1	365	OCB89818.1	18S rRNA biogenesis protein [Sanghuangporus baumii]	365	1	365	365	89.3151	9.33e-242
scaffold1.t1193	EVM scaffold1.g1193 scaffold1:3666512-3667453(-)	267	2	254	OCB89819.1	NPR2-domain-containing protein [Sanghuangporus baumii]	740	3	275	283	75.6184	1.05e-121
scaffold1.t1194	EVM scaffold1.g1194 scaffold1:3667577-3669466(+)	438	1	412	THH10786.1	hypothetical protein EW145_g1079 [Phellinidium pouzarii]	433	1	413	413	88.6199	3.63e-279
scaffold1.t1195	EVM scaffold1.g1195 scaffold1:3669536-3672812(-)	953	28	952	OCB89821.1	hypothetical protein A7U60_g3002 [Sanghuangporus baumii]	1055	108	1055	985	52.0812	7.35e-301
scaffold1.t1196	EVM scaffold1.g1196 scaffold1:3673812-3674889(+)	281	1	273	XP_007267879.1	mitochondrial carrier [Fomitiporia mediterranea MF3/22] EJD02463.1 mitochondrial carrier [Fomitiporia mediterranea MF3/22]	338	63	335	273	86.8132	2.87e-175
scaffold1.t1197	EVM scaffold1.g1197 scaffold1:3676421-3678331(+)	502	1	473	XP_007267694.1	cysteine proteinase [Fomitiporia mediterranea MF3/22] EJD02278.1 cysteine proteinase [Fomitiporia mediterranea MF3/22]	1104	49	503	474	82.9114	1.7e-279
scaffold1.t1198	EVM scaffold1.g1198 scaffold1:3679580-3681188(+)	471	1	470	OCB89830.1	glycosyltransferase family 50 protein [Sanghuangporus baumii]	461	1	461	475	74.1053	7.13e-253
scaffold1.t1199	EVM scaffold1.g1199 scaffold1:3681329-3682039(-)	138	1	137	OCB89829.1	glia maturation factor beta [Sanghuangporus baumii]	140	1	137	137	89.781	2.16e-80
scaffold1.t1200	EVM scaffold1.g1200 scaffold1:3682243-3683184(+)	233	1	232	OCB89828.1	RNA-binding domain-containing protein [Sanghuangporus baumii]	228	1	228	232	87.069	1.44e-141
scaffold1.t1201	EVM scaffold1.g1201 scaffold1:3683325-3684041(-)	208	6	207	OCB89827.1	hypothetical protein A7U60_g3009 [Sanghuangporus baumii]	273	97	273	204	59.8039	8.2e-69
scaffold1.t1203	EVM scaffold1.g1203 scaffold1:3693713-3696910(+)	1066	271	1065	GAW05938.1	Retrotransposable element Tf2 155 kDa protein type 1 [Lentinula edodes]	999	2	817	825	45.0909	7.57e-227
scaffold1.t1207	EVM scaffold1.g1207 scaffold1:3703743-3705167(+)	475	345	474	XP_007272451.1	DNA/RNA polymerase, partial [Fomitiporia mediterranea MF3/22] EJC97286.1 DNA/RNA polymerase, partial [Fomitiporia mediterranea MF3/22]	155	4	133	130	66.1538	1.52e-48
scaffold1.t1209	EVM scaffold1.g1209 scaffold1:3709884-3710788(-)	230	1	177	OCB88992.1	hypothetical protein A7U60_g3799 [Sanghuangporus baumii]	378	1	207	207	54.5894	1.99e-64
scaffold1.t1210	EVM scaffold1.g1210 scaffold1:3711400-3712282(+)	239	112	238	OCB89826.1	DUF1777-domain-containing protein [Sanghuangporus baumii]	130	4	130	127	71.6535	1.72e-53
scaffold1.t1211	EVM scaffold1.g1211 scaffold1:3713043-3715224(+)	563	1	562	OCB89825.1	N-myristoyl transferase [Sanghuangporus baumii]	564	1	564	567	79.8942	0
scaffold1.t1212	EVM scaffold1.g1212 scaffold1:3715375-3716742(-)	339	1	338	OCB89824.1	mitochondrial 50S ribosomal protein L3 [Sanghuangporus baumii]	363	1	363	365	72.3288	9.44e-179
scaffold1.t1213	EVM scaffold1.g1213 scaffold1:3716892-3718436(+)	437	1	434	KAI5121684.1	hypothetical protein M0805_002760 [Coniferiporia weirii]	362	1	361	435	53.5632	2.43e-121
scaffold1.t1214	EVM scaffold1.g1214 scaffold1:3718821-3720883(+)	410	1	401	XP_007267817.1	PAP2-domain-containing protein [Fomitiporia mediterranea MF3/22] EJD02401.1 PAP2-domain-containing protein [Fomitiporia mediterranea MF3/22]	449	41	413	405	65.4321	1.71e-180
scaffold1.t1215	EVM scaffold1.g1215 scaffold1:3722553-3723501(+)	256	1	131	XP_007267880.1	DNA glycosylase [Fomitiporia mediterranea MF3/22] EJD02464.1 DNA glycosylase [Fomitiporia mediterranea MF3/22]	498	266	390	131	78.626	4.48e-60
scaffold1.t1216	EVM scaffold1.g1216 scaffold1:3723870-3724482(-)	112	1	111	OCB89823.1	eukaryotic translation initiation factor SUI1 [Sanghuangporus baumii]	111	1	111	111	97.2973	2.34e-71
scaffold1.t1217	EVM scaffold1.g1217 scaffold1:3724748-3725645(+)	275	1	274	THH10795.1	hypothetical protein EW145_g1092 [Phellinidium pouzarii]	274	1	274	305	35.7377	6.31e-27
scaffold1.t1218	EVM scaffold1.g1218 scaffold1:3726179-3727163(+)	190	1	189	OCB89832.1	arf/sar [Sanghuangporus baumii]	189	1	189	189	96.2963	9.88e-131
scaffold1.t1219	EVM scaffold1.g1219 scaffold1:3727981-3729087(-)	309	1	307	OCB89833.1	hypothetical protein A7U60_g3015 [Sanghuangporus baumii]	284	1	283	312	63.4615	4.08e-113
scaffold1.t1220	EVM scaffold1.g1220 scaffold1:3729239-3732935(+)	960	1	916	OCB89834.1	WD40 repeat-like protein [Sanghuangporus baumii]	2078	1	939	948	82.7004	0
scaffold1.t1221	EVM scaffold1.g1221 scaffold1:3734045-3737301(+)	885	1	882	OCB89834.1	WD40 repeat-like protein [Sanghuangporus baumii]	2078	956	1838	889	85.3768	0
scaffold1.t1223	EVM scaffold1.g1223 scaffold1:3739827-3742011(+)	557	1	555	OCB86783.1	high nitrogen upregulated cytochrome P450 monooxygenase 2 [Sanghuangporus baumii]	623	1	622	624	64.7436	2.19e-276
scaffold1.t1224	EVM scaffold1.g1224 scaffold1:3742554-3745522(+)	804	15	789	OCB86786.1	MFS general substrate transporter [Sanghuangporus baumii]	801	21	788	794	64.4836	0
scaffold1.t1225	EVM scaffold1.g1225 scaffold1:3746139-3747872(-)	491	4	452	XP_007267798.1	DNase I-like protein [Fomitiporia mediterranea MF3/22] EJD02382.1 DNase I-like protein [Fomitiporia mediterranea MF3/22]	447	6	430	453	64.2384	4.86e-186
scaffold1.t1226	EVM scaffold1.g1226 scaffold1:3748858-3750474(-)	467	1	464	OCB89314.1	hypothetical protein A7U60_g3514 [Sanghuangporus baumii]	1008	487	989	503	75.1491	2.39e-246
scaffold1.t1229	EVM scaffold1.g1229 scaffold1:3756639-3763015(+)	2108	1031	2012	KAF7762395.1	hypothetical protein Agabi119p4_8988 [Agaricus bisporus var. burnettii]	1025	1	967	996	40.4618	1.29e-232
scaffold1.t1231	EVM scaffold1.g1231 scaffold1:3767464-3769713(-)	467	1	464	XP_007267796.1	citrate synthase [Fomitiporia mediterranea MF3/22] EJD02380.1 citrate synthase [Fomitiporia mediterranea MF3/22]	464	1	462	465	82.7957	1.49e-277
scaffold1.t1232	EVM scaffold1.g1232 scaffold1:3770154-3773375(-)	906	1	903	OCB86787.1	hypothetical protein A7U60_g6249 [Sanghuangporus baumii]	1763	1	858	932	61.8026	3.34e-302
scaffold1.t1233	EVM scaffold1.g1233 scaffold1:3774112-3777466(-)	1042	1	1041	OCB86782.1	hypothetical protein A7U60_g6244 [Sanghuangporus baumii]	1052	20	1052	1067	73.0084	0
scaffold1.t1234	EVM scaffold1.g1234 scaffold1:3778616-3781222(+)	729	56	728	OCB86781.1	protein phosphatase 2A regulatory B subunit [Sanghuangporus baumii]	716	51	716	677	82.4225	0
scaffold1.t1235	EVM scaffold1.g1235 scaffold1:3781920-3784028(+)	663	1	662	XP_007267789.1	heat shock protein HSS1 [Fomitiporia mediterranea MF3/22] EJD02373.1 heat shock protein HSS1 [Fomitiporia mediterranea MF3/22]	670	1	670	671	86.5872	0
scaffold1.t1236	EVM scaffold1.g1236 scaffold1:3784370-3785775(+)	379	1	253	XP_007267788.1	uncharacterized protein FOMMEDRAFT_147360 [Fomitiporia mediterranea MF3/22] EJD02372.1 hypothetical protein FOMMEDRAFT_147360 [Fomitiporia mediterranea MF3/22]	396	1	246	253	90.9091	7.93e-163
scaffold1.t1237	EVM scaffold1.g1237 scaffold1:3786558-3788798(-)	568	7	566	OCB86778.1	high nitrogen upregulated cytochrome P450 monooxygenase 2 [Sanghuangporus baumii]	900	323	899	577	63.0849	9.89e-262
scaffold1.t1238	EVM scaffold1.g1238 scaffold1:3790897-3791290(+)	90	1	76	KAF8610151.1	40S ribosomal protein S21 [Ceratobasidium sp. AG-I]	86	1	76	76	89.4737	4.71e-40
scaffold1.t1239	EVM scaffold1.g1239 scaffold1:3791879-3793220(+)	361	1	360	XP_007267780.1	NAD-binding protein [Fomitiporia mediterranea MF3/22] EJD02364.1 NAD-binding protein [Fomitiporia mediterranea MF3/22]	358	1	358	361	66.205	2.58e-164
scaffold1.t1240	EVM scaffold1.g1240 scaffold1:3797639-3799412(+)	504	1	502	XP_007267887.1	pseudouridine synthase [Fomitiporia mediterranea MF3/22] EJD02471.1 pseudouridine synthase [Fomitiporia mediterranea MF3/22]	423	1	421	505	54.0594	3.03e-167
scaffold1.t1241	EVM scaffold1.g1241 scaffold1:3800090-3801661(-)	488	1	476	OCB85941.1	pseudouridine synthase [Sanghuangporus baumii]	1256	752	1214	480	63.125	5.72e-151
scaffold1.t1242	EVM scaffold1.g1242 scaffold1:3806616-3807955(-)	355	1	343	OCB85943.1	dihydrodipicolinate synthetase [Sanghuangporus baumii]	411	1	343	343	86.8805	9.96e-213
scaffold1.t1243	EVM scaffold1.g1243 scaffold1:3810487-3812184(+)	388	1	387	OCB85944.1	xylitol dehydrogenase [Sanghuangporus baumii]	430	23	430	416	68.5096	4.32e-192
scaffold1.t1244	EVM scaffold1.g1244 scaffold1:3812842-3813974(+)	189	12	182	OCB85945.1	xylitol dehydrogenase [Sanghuangporus baumii]	653	9	192	184	49.4565	6.49e-51
scaffold1.t1245	EVM scaffold1.g1245 scaffold1:3816038-3817638(+)	457	134	423	THH06303.1	hypothetical protein EW145_g4182 [Phellinidium pouzarii]	516	223	513	298	41.2752	8.95e-48
scaffold1.t1246	EVM scaffold1.g1246 scaffold1:3817725-3822072(-)	999	201	894	OCB84691.1	alcohol dehydrogenase [Sanghuangporus baumii]	1336	173	891	734	56.6757	1.71e-266
scaffold1.t1248	EVM scaffold1.g1248 scaffold1:3825631-3828235(+)	741	194	451	XP_017991623.1	transcription elongation factor spt5 [Malassezia pachydermatis] KOS13991.1 transcription elongation factor spt5 [Malassezia pachydermatis]	1112	316	566	291	29.5533	2.89e-17
scaffold1.t1249	EVM scaffold1.g1249 scaffold1:3832651-3833124(+)	158	48	131	XP_007270918.1	uncharacterized protein FOMMEDRAFT_23486 [Fomitiporia mediterranea MF3/22] EJC98664.1 hypothetical protein FOMMEDRAFT_23486 [Fomitiporia mediterranea MF3/22]	503	341	424	85	56.4706	1.4e-17
scaffold1.t1250	EVM scaffold1.g1250 scaffold1:3833718-3834344(+)	188	15	145	OCB87068.1	hypothetical protein A7U60_g5803 [Sanghuangporus baumii]	2586	15	131	133	37.594	1.52e-10
scaffold1.t1251	EVM scaffold1.g1251 scaffold1:3834695-3838692(+)	1155	23	1145	OCB87068.1	hypothetical protein A7U60_g5803 [Sanghuangporus baumii]	2586	23	1135	1133	73.7864	0
scaffold1.t1252	EVM scaffold1.g1252 scaffold1:3842074-3844716(+)	881	12	818	OCB87068.1	hypothetical protein A7U60_g5803 [Sanghuangporus baumii]	2586	1666	2543	912	42.1053	2.44e-77
scaffold1.t1253	EVM scaffold1.g1253 scaffold1:3850522-3853866(+)	873	1	872	XP_007271020.1	uncharacterized protein FOMMEDRAFT_113703 [Fomitiporia mediterranea MF3/22] EJC98563.1 hypothetical protein FOMMEDRAFT_113703 [Fomitiporia mediterranea MF3/22]	874	1	874	874	74.2563	0
scaffold1.t1255	EVM scaffold1.g1255 scaffold1:3859729-3860393(+)	143	1	142	OCB85112.1	hypothetical protein A7U60_g7737 [Sanghuangporus baumii]	375	234	375	143	62.2378	1.34e-43
scaffold1.t1256	EVM scaffold1.g1256 scaffold1:3860868-3862225(-)	417	4	416	KDQ63439.1	hypothetical protein JAAARDRAFT_169256 [Jaapia argillacea MUCL 33604]	569	147	569	423	89.8345	4.41e-280
scaffold1.t1257	EVM scaffold1.g1257 scaffold1:3862558-3863405(+)	245	9	234	KAH8119829.1	hypothetical protein DFH11DRAFT_1556784 [Phellopilus nigrolimitatus]	327	99	324	233	33.9056	1.21e-32
scaffold1.t1258	EVM scaffold1.g1258 scaffold1:3865238-3866335(+)	263	1	262	OCB89015.1	hypothetical protein A7U60_g3822 [Sanghuangporus baumii]	1736	1199	1566	370	47.2973	2.02e-69
scaffold1.t1259	EVM scaffold1.g1259 scaffold1:3866697-3868420(-)	554	62	530	OCB91946.1	hypothetical protein A7U60_g745 [Sanghuangporus baumii]	603	16	482	476	46.8487	4.54e-112
scaffold1.t1260	EVM scaffold1.g1260 scaffold1:3870242-3871202(+)	265	35	264	XP_007265190.1	DUF1793-domain-containing protein [Fomitiporia mediterranea MF3/22] EJD03589.1 DUF1793-domain-containing protein [Fomitiporia mediterranea MF3/22]	718	172	401	230	54.7826	2.97e-81
scaffold1.t1261	EVM scaffold1.g1261 scaffold1:3874472-3875599(+)	302	6	297	KAH8108268.1	UbiA prenyltransferase family [Phellopilus nigrolimitatus]	295	4	295	292	73.2877	7.13e-155
scaffold1.t1262	EVM scaffold1.g1262 scaffold1:3877025-3878136(+)	279	26	276	OCB91951.1	alpha/beta-hydrolase [Sanghuangporus baumii]	402	126	379	254	69.685	8.23e-123
scaffold1.t1263	EVM scaffold1.g1263 scaffold1:3879205-3880420(+)	298	9	296	OCB91952.1	alpha/beta-hydrolase [Sanghuangporus baumii]	321	9	320	312	68.9103	1.47e-152
scaffold1.t1264	EVM scaffold1.g1264 scaffold1:3881478-3883059(+)	507	4	483	OCB91946.1	hypothetical protein A7U60_g745 [Sanghuangporus baumii]	603	10	482	495	46.8687	9.2e-114
scaffold1.t1265	EVM scaffold1.g1265 scaffold1:3889710-3889999(+)	76	1	75	OCB91946.1	hypothetical protein A7U60_g745 [Sanghuangporus baumii]	603	526	602	77	68.8312	7.2e-21
scaffold1.t1266	EVM scaffold1.g1266 scaffold1:3890679-3893554(-)	906	1	905	OCB91945.1	hypothetical protein A7U60_g744 [Sanghuangporus baumii]	902	1	902	952	53.0462	1.99e-228
scaffold1.t1267	EVM scaffold1.g1267 scaffold1:3895225-3896284(+)	279	20	245	OCB91944.1	alpha/beta-hydrolase [Sanghuangporus baumii]	287	16	242	227	68.2819	5.28e-109
scaffold1.t1268	EVM scaffold1.g1268 scaffold1:3898696-3899216(+)	155	61	148	XP_007271006.1	uncharacterized protein FOMMEDRAFT_143030 [Fomitiporia mediterranea MF3/22] EJC98546.1 hypothetical protein FOMMEDRAFT_143030 [Fomitiporia mediterranea MF3/22]	1004	89	177	89	59.5506	4.05e-22
scaffold1.t1269	EVM scaffold1.g1269 scaffold1:3900169-3901729(+)	461	1	460	OCB91942.1	hypothetical protein A7U60_g741 [Sanghuangporus baumii]	961	493	961	497	46.4789	2.67e-87
scaffold1.t1270	EVM scaffold1.g1270 scaffold1:3902613-3904443(+)	508	6	494	XP_007263402.1	uncharacterized protein FOMMEDRAFT_152496 [Fomitiporia mediterranea MF3/22] EJD07138.1 hypothetical protein FOMMEDRAFT_152496 [Fomitiporia mediterranea MF3/22]	861	258	786	554	33.574	1.8e-72
scaffold1.t1271	EVM scaffold1.g1271 scaffold1:3906571-3908101(+)	453	1	447	XP_007271005.1	iron permease FTR1 [Fomitiporia mediterranea MF3/22] EJC98545.1 iron permease FTR1 [Fomitiporia mediterranea MF3/22]	426	1	425	457	78.1182	8.81e-229
scaffold1.t1272	EVM scaffold1.g1272 scaffold1:3908401-3910853(+)	635	17	632	XP_007270963.1	Fet3 protein [Fomitiporia mediterranea MF3/22] EJC98544.1 Fet3 protein [Fomitiporia mediterranea MF3/22]	638	18	633	616	81.9805	0
scaffold1.t1273	EVM scaffold1.g1273 scaffold1:3911343-3913085(+)	564	1	560	OCB90975.1	hypothetical protein A7U60_g1783 [Sanghuangporus baumii]	519	1	516	561	57.754	2.75e-207
scaffold1.t1274	EVM scaffold1.g1274 scaffold1:3913558-3917170(-)	888	1	848	OCB90977.1	DUF1793-domain-containing protein [Sanghuangporus baumii]	1646	217	1068	884	66.8552	0
scaffold1.t1275	EVM scaffold1.g1275 scaffold1:3919308-3920276(-)	323	21	320	XP_007271039.1	uncharacterized protein FOMMEDRAFT_136829 [Fomitiporia mediterranea MF3/22] EJC98592.1 hypothetical protein FOMMEDRAFT_136829 [Fomitiporia mediterranea MF3/22]	370	91	366	301	59.1362	9.19e-109
scaffold1.t1276	EVM scaffold1.g1276 scaffold1:3921823-3924934(+)	768	1	765	OCB90978.1	DUF1793-domain-containing protein [Sanghuangporus baumii]	989	212	987	781	59.5391	1.21e-303
scaffold1.t1277	EVM scaffold1.g1277 scaffold1:3927695-3931411(+)	927	29	924	OCB90978.1	DUF1793-domain-containing protein [Sanghuangporus baumii]	989	90	987	906	63.1347	0
scaffold1.t1278	EVM scaffold1.g1278 scaffold1:3933550-3936979(+)	737	1	734	OCB90979.1	DUF1793-domain-containing protein [Sanghuangporus baumii]	1401	198	873	736	62.6359	5.51e-294
scaffold1.t1279	EVM scaffold1.g1279 scaffold1:3937432-3939287(+)	419	1	418	OCB90979.1	DUF1793-domain-containing protein [Sanghuangporus baumii]	1401	959	1401	447	75.8389	1.64e-228
scaffold1.t1280	EVM scaffold1.g1280 scaffold1:3941109-3941656(+)	149	28	145	OCB84102.1	hypothetical protein A7U60_g8774 [Sanghuangporus baumii]	797	259	380	122	67.2131	3.26e-34
scaffold1.t1281	EVM scaffold1.g1281 scaffold1:3941936-3942313(-)	126	1	124	OCB85370.1	hypothetical protein A7U60_g7679 [Sanghuangporus baumii]	1344	901	1025	125	70.4	1.45e-41
scaffold1.t1282	EVM scaffold1.g1282 scaffold1:3942439-3942892(+)	142	1	96	OCB84102.1	hypothetical protein A7U60_g8774 [Sanghuangporus baumii]	797	286	385	100	69	3.89e-16
scaffold1.t1283	EVM scaffold1.g1283 scaffold1:3943843-3944747(-)	241	1	201	OCB88992.1	hypothetical protein A7U60_g3799 [Sanghuangporus baumii]	378	1	218	220	60.9091	5.02e-85
scaffold1.t1284	EVM scaffold1.g1284 scaffold1:3945401-3947536(+)	660	1	638	OCB90980.1	hypothetical protein A7U60_g1788 [Sanghuangporus baumii]	659	1	638	641	77.2231	0
scaffold1.t1285	EVM scaffold1.g1285 scaffold1:3949126-3952823(-)	914	38	903	OCB90974.1	DUF1793-domain-containing protein [Sanghuangporus baumii]	884	1	874	878	66.287	0
scaffold1.t1286	EVM scaffold1.g1286 scaffold1:3953299-3955518(-)	531	1	530	XP_007271033.1	hexose transporter [Fomitiporia mediterranea MF3/22] EJC98582.1 hexose transporter [Fomitiporia mediterranea MF3/22]	531	1	531	533	87.242	0
scaffold1.t1287	EVM scaffold1.g1287 scaffold1:3956132-3957931(-)	497	1	494	OCB90972.1	hypothetical protein A7U60_g1780 [Sanghuangporus baumii]	668	202	666	504	64.0873	4.07e-147
scaffold1.t1288	EVM scaffold1.g1288 scaffold1:3959819-3962311(-)	707	9	704	XP_007270973.1	uncharacterized protein FOMMEDRAFT_95808 [Fomitiporia mediterranea MF3/22] EJC98575.1 hypothetical protein FOMMEDRAFT_95808 [Fomitiporia mediterranea MF3/22]	708	7	704	700	77.7143	0
scaffold1.t1289	EVM scaffold1.g1289 scaffold1:3962682-3964648(-)	547	1	546	OCB90970.1	T-complex protein 1 [Sanghuangporus baumii]	1003	222	767	546	94.5055	0
scaffold1.t1290	EVM scaffold1.g1290 scaffold1:3967442-3967948(+)	122	24	115	OCB90398.1	SNF5-domain-containing protein [Sanghuangporus baumii]	2089	1988	2084	97	56.701	7.43e-26
scaffold1.t1291	EVM scaffold1.g1291 scaffold1:3968093-3969643(-)	442	11	441	OCB90303.1	kinase-like protein [Sanghuangporus baumii]	542	76	542	468	68.8034	1.11e-233
scaffold1.t1292	EVM scaffold1.g1292 scaffold1:3969942-3971509(+)	459	9	457	OCB90981.1	hypothetical protein A7U60_g1789 [Sanghuangporus baumii]	471	16	469	454	77.7533	6.79e-255
scaffold1.t1293	EVM scaffold1.g1293 scaffold1:3971816-3972789(-)	306	9	305	KAH8111907.1	Diaminopimelate epimerase-like protein [Phellopilus nigrolimitatus]	324	15	324	310	55.4839	1.08e-109
scaffold1.t1294	EVM scaffold1.g1294 scaffold1:3973165-3977522(+)	1269	5	1256	XP_007270941.1	uncharacterized protein FOMMEDRAFT_31644 [Fomitiporia mediterranea MF3/22] EJC98598.1 hypothetical protein FOMMEDRAFT_31644 [Fomitiporia mediterranea MF3/22]	1302	38	1290	1313	44.0213	0
scaffold1.t1295	EVM scaffold1.g1295 scaffold1:3977899-3980782(-)	638	8	634	XP_007271045.1	uncharacterized protein FOMMEDRAFT_161417 [Fomitiporia mediterranea MF3/22] EJC98599.1 hypothetical protein FOMMEDRAFT_161417 [Fomitiporia mediterranea MF3/22]	708	7	659	653	73.5069	0
scaffold1.t1296	EVM scaffold1.g1296 scaffold1:3983115-3986649(+)	1160	5	1159	XP_007271046.1	uncharacterized protein FOMMEDRAFT_149014 [Fomitiporia mediterranea MF3/22] EJC98600.1 hypothetical protein FOMMEDRAFT_149014 [Fomitiporia mediterranea MF3/22]	1148	2	1145	1157	68.1936	0
scaffold1.t1297	EVM scaffold1.g1297 scaffold1:3987077-3988152(-)	318	8	252	OCB88095.1	hypothetical protein A7U60_g4720 [Sanghuangporus baumii]	446	45	329	286	71.6783	4.69e-133
scaffold1.t1298	EVM scaffold1.g1298 scaffold1:3991454-3992965(-)	416	1	387	XP_007271077.1	uncharacterized protein FOMMEDRAFT_170883 [Fomitiporia mediterranea MF3/22] EJC98642.1 hypothetical protein FOMMEDRAFT_170883 [Fomitiporia mediterranea MF3/22]	394	1	368	407	44.9631	2.62e-81
scaffold1.t1299	EVM scaffold1.g1299 scaffold1:3995604-3996776(+)	349	1	348	OCB88092.1	hypothetical protein A7U60_g4717 [Sanghuangporus baumii]	428	84	428	348	73.8506	2.48e-185
scaffold1.t1300	EVM scaffold1.g1300 scaffold1:3997214-4002852(+)	1597	1	1569	OCB88091.1	hypothetical protein A7U60_g4716 [Sanghuangporus baumii]	2013	1	1691	1692	70.4492	0
scaffold1.t1301	EVM scaffold1.g1301 scaffold1:4003218-4004101(+)	235	3	234	XP_007271080.1	uncharacterized protein FOMMEDRAFT_161474 [Fomitiporia mediterranea MF3/22] EJC98647.1 hypothetical protein FOMMEDRAFT_161474 [Fomitiporia mediterranea MF3/22]	222	6	222	244	56.5574	1.43e-62
scaffold1.t1302	EVM scaffold1.g1302 scaffold1:4004304-4004768(-)	96	1	95	PAV22890.1	dolichol-phosphate mannosyltransferase subunit 3 [Pyrrhoderma noxium]	95	1	95	95	72.6316	1.21e-43
scaffold1.t1303	EVM scaffold1.g1303 scaffold1:4005791-4008531(+)	713	1	707	OCB88097.1	hypothetical protein A7U60_g4722 [Sanghuangporus baumii]	709	1	706	716	58.2402	1.7e-289
scaffold1.t1304	EVM scaffold1.g1304 scaffold1:4020081-4023419(-)	1070	1	1065	OCB87032.1	heme peroxidase [Sanghuangporus baumii]	2222	1160	2220	1127	51.6415	1.11e-306
scaffold1.t1305	EVM scaffold1.g1305 scaffold1:4024135-4025169(-)	266	1	263	XP_007271082.1	uncharacterized protein FOMMEDRAFT_149042 [Fomitiporia mediterranea MF3/22] EJC98649.1 hypothetical protein FOMMEDRAFT_149042 [Fomitiporia mediterranea MF3/22]	260	1	257	269	73.9777	1.72e-107
scaffold1.t1306	EVM scaffold1.g1306 scaffold1:4025597-4027404(+)	459	1	458	OCB87036.1	hypothetical protein A7U60_g5771 [Sanghuangporus baumii]	495	41	495	466	70.6009	2.75e-227
scaffold1.t1307	EVM scaffold1.g1307 scaffold1:4027765-4028544(-)	138	1	137	KAI5117534.1	hypothetical protein M0805_004767 [Coniferiporia weirii] THH11056.1 hypothetical protein EW145_g891 [Phellinidium pouzarii]	137	1	137	137	99.2701	7.09e-83
scaffold1.t1308	EVM scaffold1.g1308 scaffold1:4028890-4031053(+)	679	1	678	OCB87034.1	Pkinase-domain-containing protein [Sanghuangporus baumii]	674	1	674	685	88.0292	0
scaffold1.t1309	EVM scaffold1.g1309 scaffold1:4032381-4032776(-)	132	1	114	OCB86145.1	GTP-binding protein ypt5 [Sanghuangporus baumii]	252	82	192	115	76.5217	1.22e-44
scaffold1.t1310	EVM scaffold1.g1310 scaffold1:4037649-4041693(+)	1097	1	1096	OCB87032.1	heme peroxidase [Sanghuangporus baumii]	2222	1	1098	1098	70.8561	0
scaffold1.t1311	EVM scaffold1.g1311 scaffold1:4043589-4047581(+)	1102	1	1101	OCB87032.1	heme peroxidase [Sanghuangporus baumii]	2222	1	1098	1101	82.198	0
scaffold1.t1312	EVM scaffold1.g1312 scaffold1:4048895-4049534(+)	173	6	167	KAH8111895.1	RmlC-like cupin domain-containing protein [Phellopilus nigrolimitatus]	175	12	173	162	64.8148	4.66e-78
scaffold1.t1313	EVM scaffold1.g1313 scaffold1:4052384-4052910(-)	156	1	154	XP_007270968.1	HSP20-like chaperone [Fomitiporia mediterranea MF3/22] EJC98617.1 HSP20-like chaperone [Fomitiporia mediterranea MF3/22]	155	1	154	154	77.2727	2.3e-83
scaffold1.t1314	EVM scaffold1.g1314 scaffold1:4053667-4055640(+)	584	122	581	XP_007271059.1	UV-endonuclease UvdE [Fomitiporia mediterranea MF3/22] EJC98618.1 UV-endonuclease UvdE [Fomitiporia mediterranea MF3/22]	509	46	485	460	82.6087	3.83e-239
scaffold1.t1315	EVM scaffold1.g1315 scaffold1:4056056-4057599(-)	387	20	386	OCB87042.1	mannose 6-phosphate receptor domain-containing protein [Sanghuangporus baumii]	395	1	395	396	61.6162	1.54e-152
scaffold1.t1316	EVM scaffold1.g1316 scaffold1:4057764-4059514(+)	471	1	470	OCB87043.1	NADH dehydrogenase I, D subunit [Sanghuangporus baumii]	962	1	477	478	89.9582	1.65e-305
scaffold1.t1317	EVM scaffold1.g1317 scaffold1:4059800-4061776(+)	659	6	657	XP_007271062.1	uroporphyrin-III C-m [Fomitiporia mediterranea MF3/22] EJC98621.1 uroporphyrin-III C-m [Fomitiporia mediterranea MF3/22]	648	8	647	663	66.6667	1.73e-284
scaffold1.t1318	EVM scaffold1.g1318 scaffold1:4061917-4063854(-)	358	3	357	OCB87044.1	voltage-gated potassium channel beta-2 subunit [Sanghuangporus baumii]	380	1	380	380	82.1053	6.38e-230
scaffold1.t1319	EVM scaffold1.g1319 scaffold1:4064255-4065503(+)	281	4	277	PAV22874.1	NGG1p interacting factor 3 [Pyrrhoderma noxium]	270	3	267	274	65.3285	4.97e-125
scaffold1.t1320	EVM scaffold1.g1320 scaffold1:4065578-4069381(-)	954	1	953	XP_007271064.1	coatomer protein [Fomitiporia mediterranea MF3/22] EJC98625.1 coatomer protein [Fomitiporia mediterranea MF3/22]	952	1	952	953	91.1857	0
scaffold1.t1321	EVM scaffold1.g1321 scaffold1:4071067-4071857(-)	204	1	192	OCB87047.1	hypothetical protein A7U60_g5782 [Sanghuangporus baumii]	690	1	192	192	69.2708	5.47e-80
scaffold1.t1322	EVM scaffold1.g1322 scaffold1:4072481-4074291(+)	356	8	355	OCB87053.1	voltage-gated potassium channel beta-2 subunit [Sanghuangporus baumii]	348	1	348	348	87.069	1.57e-224
scaffold1.t1323	EVM scaffold1.g1323 scaffold1:4076175-4076743(+)	162	1	161	OCB87052.1	HSP20-like chaperone [Sanghuangporus baumii]	155	1	155	161	80.7453	2.25e-87
scaffold1.t1324	EVM scaffold1.g1324 scaffold1:4080297-4081767(+)	417	120	411	TDL17695.1	hypothetical protein BD410DRAFT_901363 [Rickenella mellea]	503	199	501	305	37.0492	2.3e-36
scaffold1.t1325	EVM scaffold1.g1325 scaffold1:4082346-4086632(-)	1052	1	1035	OCB84691.1	alcohol dehydrogenase [Sanghuangporus baumii]	1336	1	963	1101	57.9473	0
scaffold1.t1326	EVM scaffold1.g1326 scaffold1:4088836-4091270(-)	267	1	266	XP_007271066.1	ClpP/crotonase [Fomitiporia mediterranea MF3/22] EJC98629.1 ClpP/crotonase [Fomitiporia mediterranea MF3/22]	295	1	295	295	71.5254	1.72e-146
scaffold1.t1327	EVM scaffold1.g1327 scaffold1:4097224-4101903(+)	1408	1	1394	OCB87049.1	hypothetical protein A7U60_g5784 [Sanghuangporus baumii]	1615	1	1398	1478	36.5359	5.77e-167
scaffold1.t1328	EVM scaffold1.g1328 scaffold1:4107503-4107833(+)	91	38	84	XP_007271073.1	uncharacterized protein FOMMEDRAFT_113793 [Fomitiporia mediterranea MF3/22] EJC98636.1 hypothetical protein FOMMEDRAFT_113793 [Fomitiporia mediterranea MF3/22]	255	36	82	47	74.4681	2.39e-15
scaffold1.t1329	EVM scaffold1.g1329 scaffold1:4109276-4110112(+)	202	1	201	XP_007271074.1	uncharacterized protein FOMMEDRAFT_149034 [Fomitiporia mediterranea MF3/22] EJC98637.1 hypothetical protein FOMMEDRAFT_149034 [Fomitiporia mediterranea MF3/22]	207	1	207	207	50.7246	1.24e-43
scaffold1.t1330	EVM scaffold1.g1330 scaffold1:4111771-4112644(+)	204	1	203	XP_007271074.1	uncharacterized protein FOMMEDRAFT_149034 [Fomitiporia mediterranea MF3/22] EJC98637.1 hypothetical protein FOMMEDRAFT_149034 [Fomitiporia mediterranea MF3/22]	207	1	207	207	51.2077	1.51e-42
scaffold1.t1331	EVM scaffold1.g1331 scaffold1:4113166-4114495(-)	383	1	382	OCB84537.1	NAD-binding protein [Sanghuangporus baumii]	373	1	373	382	69.1099	3.18e-179
scaffold1.t1332	EVM scaffold1.g1332 scaffold1:4115229-4116047(+)	227	13	226	OCB87056.1	hypothetical protein A7U60_g5791 [Sanghuangporus baumii]	226	9	226	218	74.3119	6.19e-111
scaffold1.t1333	EVM scaffold1.g1333 scaffold1:4116155-4116733(-)	108	3	106	XP_007270915.1	glutaredoxin-1 [Fomitiporia mediterranea MF3/22] EJC98639.1 glutaredoxin-1 [Fomitiporia mediterranea MF3/22]	108	4	107	104	79.8077	2.09e-52
scaffold1.t1334	EVM scaffold1.g1334 scaffold1:4117237-4119753(-)	651	1	650	OCB87059.1	hypothetical protein A7U60_g5794 [Sanghuangporus baumii]	691	1	651	653	59.7243	1.15e-276
scaffold1.t1335	EVM scaffold1.g1335 scaffold1:4120215-4121011(+)	198	1	197	OCB87060.1	diadenosine 5',5'''-P1,P4-tetraphosphate asymmetrical hydrolase [Sanghuangporus baumii]	197	1	197	197	84.7716	5.87e-111
scaffold1.t1336	EVM scaffold1.g1336 scaffold1:4121092-4122977(-)	610	13	607	OCB87061.1	hypothetical protein A7U60_g5796 [Sanghuangporus baumii]	721	129	712	600	61.3333	8.02e-216
scaffold1.t1337	EVM scaffold1.g1337 scaffold1:4125401-4127436(+)	474	18	438	OCB87074.1	hypothetical protein A7U60_g5809 [Sanghuangporus baumii]	746	120	619	504	30.9524	5.1e-46
scaffold1.t1338	EVM scaffold1.g1338 scaffold1:4128508-4129575(-)	313	1	253	OCB87074.1	hypothetical protein A7U60_g5809 [Sanghuangporus baumii]	746	376	622	260	46.9231	2.76e-60
scaffold1.t1339	EVM scaffold1.g1339 scaffold1:4130366-4131532(-)	328	11	254	OCB87074.1	hypothetical protein A7U60_g5809 [Sanghuangporus baumii]	746	385	629	248	56.8548	3.99e-77
scaffold1.t1340	EVM scaffold1.g1340 scaffold1:4131770-4132771(-)	291	2	290	OCB87073.1	hypothetical protein A7U60_g5808 [Sanghuangporus baumii]	344	3	344	348	64.6552	2.88e-144
scaffold1.t1341	EVM scaffold1.g1341 scaffold1:4133952-4135213(-)	341	1	340	XP_007270920.1	uncharacterized protein FOMMEDRAFT_23494 [Fomitiporia mediterranea MF3/22] EJC98677.1 hypothetical protein FOMMEDRAFT_23494 [Fomitiporia mediterranea MF3/22]	337	1	337	343	77.8426	6.6e-171
scaffold1.t1342	EVM scaffold1.g1342 scaffold1:4141321-4143470(-)	594	1	583	XP_007271099.1	uncharacterized protein FOMMEDRAFT_161506 [Fomitiporia mediterranea MF3/22] EJC98675.1 hypothetical protein FOMMEDRAFT_161506 [Fomitiporia mediterranea MF3/22]	586	1	572	594	46.8013	3.15e-161
scaffold1.t1343	EVM scaffold1.g1343 scaffold1:4143687-4147742(+)	1265	6	1263	OCB87069.1	hypothetical protein A7U60_g5804 [Sanghuangporus baumii]	1255	1	1254	1271	69.9449	0
scaffold1.t1344	EVM scaffold1.g1344 scaffold1:4148535-4149126(-)	122	1	118	OCB91957.1	hypothetical protein A7U60_g756 [Sanghuangporus baumii]	123	1	122	122	68.0328	1.45e-52
scaffold1.t1345	EVM scaffold1.g1345 scaffold1:4152927-4154615(+)	475	1	414	XP_007271023.1	Dus-domain-containing protein [Fomitiporia mediterranea MF3/22] EJC98568.1 Dus-domain-containing protein [Fomitiporia mediterranea MF3/22]	448	1	413	414	76.3285	5.38e-234
scaffold1.t1346	EVM scaffold1.g1346 scaffold1:4155581-4156514(+)	294	1	266	XP_007271021.1	uncharacterized protein FOMMEDRAFT_113707 [Fomitiporia mediterranea MF3/22] EJC98565.1 hypothetical protein FOMMEDRAFT_113707 [Fomitiporia mediterranea MF3/22]	297	1	266	269	58.3643	3.52e-91
scaffold1.t1347	EVM scaffold1.g1347 scaffold1:4159305-4162572(+)	1000	12	999	OCB90966.1	hypothetical protein A7U60_g1774 [Sanghuangporus baumii]	997	8	997	991	70.2321	0
scaffold1.t1348	EVM scaffold1.g1348 scaffold1:4162742-4167096(+)	1084	1	1083	OCB90967.1	hypothetical protein A7U60_g1775 [Sanghuangporus baumii]	1087	1	1087	1087	85.9246	0
scaffold1.t1349	EVM scaffold1.g1349 scaffold1:4168146-4170068(+)	564	1	562	KAI5116181.1	hypothetical protein M0805_002680 [Coniferiporia weirii]	649	1	645	652	46.1656	1.59e-166
scaffold1.t1350	EVM scaffold1.g1350 scaffold1:4176584-4178557(-)	600	1	593	KAH9162832.1	hypothetical protein EDB89DRAFT_2234529 [Lactarius sanguifluus]	596	8	594	609	34.1544	4.8e-89
scaffold10.t2	EVM scaffold10.g2 scaffold10:5550-8113(-)	836	51	834	OCB85162.1	hypothetical protein A7U60_g7788 [Sanghuangporus baumii]	874	66	873	858	36.8298	7.97e-136
scaffold10.t3	EVM scaffold10.g3 scaffold10:8322-11759(-)	846	419	845	OCB89757.1	hypothetical protein A7U60_g3106 [Sanghuangporus baumii]	1561	1124	1561	439	82.4601	8.61e-245
scaffold10.t4	EVM scaffold10.g4 scaffold10:13915-15249(-)	415	209	388	OCB90423.1	hypothetical protein A7U60_g2342 [Sanghuangporus baumii]	304	72	265	195	46.6667	1.47e-43
scaffold10.t5	EVM scaffold10.g5 scaffold10:24491-25264(+)	95	34	94	OCB84638.1	reverse transcriptase-RNase H-integrase [Sanghuangporus baumii]	119	60	119	61	73.7705	2.5e-24
scaffold10.t6	EVM scaffold10.g6 scaffold10:31640-33043(-)	421	1	420	OCB91124.1	hypothetical protein A7U60_g1606 [Sanghuangporus baumii]	430	1	430	430	62.7907	1.35e-199
scaffold10.t7	EVM scaffold10.g7 scaffold10:37043-38320(+)	379	1	378	OCB91136.1	hypothetical protein A7U60_g1618 [Sanghuangporus baumii]	375	1	375	378	75.1323	7.69e-196
scaffold10.t8	EVM scaffold10.g8 scaffold10:40439-41750(-)	420	1	419	OCB91134.1	hypothetical protein A7U60_g1616 [Sanghuangporus baumii]	440	1	440	470	45.3191	4.21e-77
scaffold10.t9	EVM scaffold10.g9 scaffold10:42261-42686(+)	105	7	101	KAI5120455.1	hypothetical protein M0805_008502 [Coniferiporia weirii]	112	17	111	95	76.8421	2.15e-45
scaffold10.t10	EVM scaffold10.g10 scaffold10:43513-45086(+)	466	1	465	OCB91132.1	hypothetical protein A7U60_g1614 [Sanghuangporus baumii]	481	1	481	481	74.4283	5.24e-254
scaffold10.t11	EVM scaffold10.g11 scaffold10:45982-47807(+)	537	1	535	OCB91131.1	hypothetical protein A7U60_g1613 [Sanghuangporus baumii]	557	1	556	556	61.1511	8.8e-257
scaffold10.t12	EVM scaffold10.g12 scaffold10:48080-49515(-)	380	10	344	OCB91130.1	hypothetical protein A7U60_g1612 [Sanghuangporus baumii]	430	29	364	336	68.1548	1.65e-175
scaffold10.t13	EVM scaffold10.g13 scaffold10:50167-51761(+)	495	1	487	OCB91129.1	ArfGap-domain-containing protein [Sanghuangporus baumii]	490	1	481	487	76.5914	3.3e-222
scaffold10.t14	EVM scaffold10.g14 scaffold10:52402-52765(+)	82	1	79	OCB91128.1	hypothetical protein A7U60_g1610 [Sanghuangporus baumii]	83	1	81	81	69.1358	6.67e-26
scaffold10.t15	EVM scaffold10.g15 scaffold10:53536-54619(-)	257	1	254	OCB91127.1	phosphoglycerate mutase [Sanghuangporus baumii]	291	15	248	259	59.0734	3.38e-100
scaffold10.t16	EVM scaffold10.g16 scaffold10:56448-57443(+)	194	1	193	XP_007271250.1	small GTPase-binding protein [Fomitiporia mediterranea MF3/22] EJC98331.1 small GTPase-binding protein [Fomitiporia mediterranea MF3/22]	193	1	193	193	96.3731	5.07e-135
scaffold10.t17	EVM scaffold10.g17 scaffold10:58941-59911(+)	213	1	143	TDL19144.1	AP endonuclease [Rickenella mellea]	454	248	383	143	67.8322	6.69e-58
scaffold10.t18	EVM scaffold10.g18 scaffold10:60238-61507(-)	367	1	366	OCB91125.1	proliferating cell nuclear antigen [Sanghuangporus baumii]	367	1	367	367	85.8311	2.28e-178
scaffold10.t19	EVM scaffold10.g19 scaffold10:65675-68909(-)	879	1	194	OCB88992.1	hypothetical protein A7U60_g3799 [Sanghuangporus baumii]	378	1	209	209	61.244	2.93e-76
scaffold10.t20	EVM scaffold10.g20 scaffold10:69629-71276(+)	381	1	377	XP_007271301.1	purine and uridine phosphorylase [Fomitiporia mediterranea MF3/22] EJC98348.1 purine and uridine phosphorylase [Fomitiporia mediterranea MF3/22]	370	1	356	377	68.7003	2.25e-173
scaffold10.t21	EVM scaffold10.g21 scaffold10:71549-72442(-)	235	1	234	OCB91138.1	phosphatases II [Sanghuangporus baumii]	224	1	224	235	74.8936	1.93e-118
scaffold10.t22	EVM scaffold10.g22 scaffold10:74060-75810(-)	566	3	565	OCB91139.1	FAD/NAD-binding domain-containing protein [Sanghuangporus baumii]	546	2	546	567	81.4815	3.33e-313
scaffold10.t23	EVM scaffold10.g23 scaffold10:76759-77352(-)	136	1	135	KAH8108577.1	glycoside hydrolase family 15 protein [Phellopilus nigrolimitatus]	712	546	680	135	87.4074	3.07e-80
scaffold10.t24	EVM scaffold10.g24 scaffold10:78232-79382(-)	198	1	181	KAH8108577.1	glycoside hydrolase family 15 protein [Phellopilus nigrolimitatus]	712	273	453	181	86.7403	6.03e-108
scaffold10.t25	EVM scaffold10.g25 scaffold10:83952-84805(-)	207	1	206	OCB91142.1	EB1 domain-containing protein [Sanghuangporus baumii]	250	45	250	206	86.8932	7.84e-119
scaffold10.t26	EVM scaffold10.g26 scaffold10:90209-92174(-)	523	39	319	OCB90167.1	hypothetical protein A7U60_g2628 [Sanghuangporus baumii]	380	43	301	288	32.9861	5.41e-39
scaffold10.t27	EVM scaffold10.g27 scaffold10:92678-94192(+)	443	24	441	OCB90166.1	hypothetical protein A7U60_g2627 [Sanghuangporus baumii]	1126	74	468	438	42.2374	5.26e-93
scaffold10.t29	EVM scaffold10.g29 scaffold10:102095-104073(-)	534	3	527	OCB91144.1	GPI transamidase component GPI16 [Sanghuangporus baumii]	554	4	548	546	71.978	4.45e-279
scaffold10.t30	EVM scaffold10.g30 scaffold10:105577-108969(+)	806	12	804	OCB91145.1	cysteine proteinase [Sanghuangporus baumii]	1686	132	923	803	68.8667	0
scaffold10.t31	EVM scaffold10.g31 scaffold10:110993-113293(+)	579	2	578	OCB91145.1	cysteine proteinase [Sanghuangporus baumii]	1686	1092	1686	600	65.8333	2.64e-260
scaffold10.t32	EVM scaffold10.g32 scaffold10:113641-115095(+)	485	1	484	OCB91146.1	hypothetical protein A7U60_g1628 [Sanghuangporus baumii]	500	1	500	503	66.4016	1.96e-242
scaffold10.t33	EVM scaffold10.g33 scaffold10:116260-118477(+)	688	1	686	OCB86670.1	hypothetical protein A7U60_g6128 [Sanghuangporus baumii]	708	1	702	706	85.2691	0
scaffold10.t34	EVM scaffold10.g34 scaffold10:119531-122759(-)	1018	223	1005	OCB84907.1	hypothetical protein A7U60_g8129 [Sanghuangporus baumii]	921	97	885	790	51.8987	1.71e-262
scaffold10.t35	EVM scaffold10.g35 scaffold10:123654-125127(+)	316	4	315	XP_007271266.1	NAD-binding protein [Fomitiporia mediterranea MF3/22] EJC98424.1 NAD-binding protein [Fomitiporia mediterranea MF3/22]	312	1	312	313	82.7476	5.96e-187
scaffold10.t36	EVM scaffold10.g36 scaffold10:125571-127618(-)	594	37	593	OCB91076.1	N-acetylhexosaminidase [Sanghuangporus baumii]	565	22	565	564	74.6454	6.99e-306
scaffold10.t37	EVM scaffold10.g37 scaffold10:128175-130388(-)	564	1	563	PAV16795.1	ENTH-domain-containing [Pyrrhoderma noxium]	502	1	502	585	54.359	9.57e-158
scaffold10.t38	EVM scaffold10.g38 scaffold10:131162-132916(+)	585	26	445	OCB91073.1	hypothetical protein A7U60_g1710 [Sanghuangporus baumii]	467	26	421	431	51.9722	1.05e-119
scaffold10.t40	EVM scaffold10.g40 scaffold10:138913-141021(-)	683	1	496	OCB91061.1	kinase-like protein [Sanghuangporus baumii]	492	1	490	499	69.9399	1.34e-238
scaffold10.t41	EVM scaffold10.g41 scaffold10:141724-145562(+)	1235	2	1234	OCB91062.1	hypothetical protein A7U60_g1699 [Sanghuangporus baumii]	1306	91	1306	1234	63.6143	0
scaffold10.t42	EVM scaffold10.g42 scaffold10:145851-147692(-)	577	10	573	OCB91074.1	hypothetical protein A7U60_g1711 [Sanghuangporus baumii]	631	55	608	575	46.087	3.27e-139
scaffold10.t43	EVM scaffold10.g43 scaffold10:147934-150682(+)	794	1	790	OCB91065.1	glutamate-tRNA ligase [Sanghuangporus baumii]	769	1	769	791	76.7383	0
scaffold10.t44	EVM scaffold10.g44 scaffold10:151239-153662(-)	712	13	710	OCB91066.1	hypothetical protein A7U60_g1703 [Sanghuangporus baumii]	1274	630	1272	721	50.4854	4.84e-181
scaffold10.t45	EVM scaffold10.g45 scaffold10:154244-156217(-)	597	5	582	OCB91066.1	hypothetical protein A7U60_g1703 [Sanghuangporus baumii]	1274	46	629	598	77.0903	1.04e-265
scaffold10.t46	EVM scaffold10.g46 scaffold10:156457-157325(+)	163	6	162	XP_007271335.1	HIT family protein 1 [Fomitiporia mediterranea MF3/22] EJC98407.1 HIT family protein 1 [Fomitiporia mediterranea MF3/22]	146	5	140	157	73.2484	1.8e-73
scaffold10.t47	EVM scaffold10.g47 scaffold10:157706-159380(-)	404	1	328	OCB91068.1	hypothetical protein A7U60_g1705 [Sanghuangporus baumii]	421	1	312	331	58.006	6.7e-122
scaffold10.t48	EVM scaffold10.g48 scaffold10:159627-160962(+)	326	9	325	XP_007271336.1	rab domain-containing cell division control protein [Fomitiporia mediterranea MF3/22] EJC98409.1 rab domain-containing cell division control protein [Fomitiporia mediterranea MF3/22]	317	3	317	317	91.7981	2.13e-209
scaffold10.t49	EVM scaffold10.g49 scaffold10:161623-163121(-)	378	1	377	OCB91070.1	Alpha/beta hydrolase fold-3 [Sanghuangporus baumii]	364	1	364	377	68.435	1.14e-173
scaffold10.t50	EVM scaffold10.g50 scaffold10:164323-165169(+)	225	1	224	OCB91071.1	hypothetical protein A7U60_g1708 [Sanghuangporus baumii]	230	3	230	230	72.6087	2.38e-92
scaffold10.t51	EVM scaffold10.g51 scaffold10:170004-172323(+)	564	10	561	OCB84643.1	cytochrome P450 [Sanghuangporus baumii]	950	420	950	552	69.0217	8.39e-269
scaffold10.t52	EVM scaffold10.g52 scaffold10:173465-173910(+)	109	8	105	OCB84643.1	cytochrome P450 [Sanghuangporus baumii]	950	418	515	98	65.3061	1.08e-37
scaffold10.t53	EVM scaffold10.g53 scaffold10:174105-175769(+)	408	1	405	OCB84642.1	cytochrome P450 [Sanghuangporus baumii]	491	87	491	405	72.3457	3.2e-214
scaffold10.t54	EVM scaffold10.g54 scaffold10:176430-177381(+)	130	8	129	OCB91060.1	hypothetical protein A7U60_g1697 [Sanghuangporus baumii]	194	36	194	159	69.8113	1.92e-65
scaffold10.t55	EVM scaffold10.g55 scaffold10:177535-179422(+)	544	6	543	OCB91059.1	glutathione synthase [Sanghuangporus baumii]	541	4	541	552	73.1884	4.67e-271
scaffold10.t56	EVM scaffold10.g56 scaffold10:179809-180416(-)	182	1	181	OCB91058.1	hypothetical protein A7U60_g1695 [Sanghuangporus baumii]	392	59	241	185	61.0811	7.85e-51
scaffold10.t58	EVM scaffold10.g58 scaffold10:182951-183797(+)	191	1	190	OCB91057.1	hypothetical protein A7U60_g1694 [Sanghuangporus baumii]	879	1	190	190	82.6316	3.88e-110
scaffold10.t59	EVM scaffold10.g59 scaffold10:184163-185024(+)	221	1	220	XP_007271211.1	uncharacterized protein FOMMEDRAFT_23645 [Fomitiporia mediterranea MF3/22] EJC98382.1 hypothetical protein FOMMEDRAFT_23645 [Fomitiporia mediterranea MF3/22]	221	1	221	221	87.3303	4.29e-136
scaffold10.t60	EVM scaffold10.g60 scaffold10:187521-188689(+)	382	21	225	OCB91057.1	hypothetical protein A7U60_g1694 [Sanghuangporus baumii]	879	540	750	218	34.4037	2.63e-23
scaffold10.t61	EVM scaffold10.g61 scaffold10:191877-193911(+)	262	15	261	OCB85742.1	20S proteasome subunit [Sanghuangporus baumii]	247	1	247	247	94.7368	3.53e-170
scaffold10.t62	EVM scaffold10.g62 scaffold10:194906-195785(-)	256	1	255	OCB85743.1	hypothetical protein A7U60_g7395 [Sanghuangporus baumii]	251	1	251	255	72.1569	5.32e-123
scaffold10.t63	EVM scaffold10.g63 scaffold10:197688-199198(-)	460	7	426	OCB85744.1	hypothetical protein A7U60_g7396 [Sanghuangporus baumii]	516	7	459	453	64.4592	1.47e-208
scaffold10.t64	EVM scaffold10.g64 scaffold10:200247-201487(-)	304	1	303	XP_007271327.1	HisG-domain-containing protein [Fomitiporia mediterranea MF3/22] EJC98389.1 HisG-domain-containing protein [Fomitiporia mediterranea MF3/22]	303	1	303	303	83.4983	1.56e-179
scaffold10.t65	EVM scaffold10.g65 scaffold10:204960-205496(-)	154	2	153	OCB88233.1	small heat shock protein [Sanghuangporus baumii]	154	3	154	152	79.6053	1.84e-86
scaffold10.t66	EVM scaffold10.g66 scaffold10:206549-208407(+)	469	3	466	OCB85745.1	diphthamide biosynthesis protein [Sanghuangporus baumii]	839	2	481	500	66.4	1.84e-219
scaffold10.t67	EVM scaffold10.g67 scaffold10:209712-212031(+)	548	10	545	OCB84643.1	cytochrome P450 [Sanghuangporus baumii]	950	420	950	536	66.791	1.42e-257
scaffold10.t68	EVM scaffold10.g68 scaffold10:212896-215103(+)	525	8	505	OCB84643.1	cytochrome P450 [Sanghuangporus baumii]	950	418	909	498	73.6948	3.48e-267
scaffold10.t69	EVM scaffold10.g69 scaffold10:216489-217664(+)	365	1	360	XP_007271307.1	anthranilate phosphoribosyltransferase, TrpD [Fomitiporia mediterranea MF3/22] EJC98359.1 anthranilate phosphoribosyltransferase, TrpD [Fomitiporia mediterranea MF3/22]	368	1	360	360	85.5556	5.32e-214
scaffold10.t70	EVM scaffold10.g70 scaffold10:218133-219344(+)	404	6	403	XP_007271209.1	coproporphyrinogen III oxidase [Fomitiporia mediterranea MF3/22] EJC98358.1 coproporphyrinogen III oxidase [Fomitiporia mediterranea MF3/22]	386	12	386	405	62.716	2.78e-179
scaffold10.t71	EVM scaffold10.g71 scaffold10:219599-221618(-)	544	15	506	XP_007271345.1	MFS general substrate transporter, partial [Fomitiporia mediterranea MF3/22] EJC98430.1 MFS general substrate transporter, partial [Fomitiporia mediterranea MF3/22]	532	14	502	494	77.5304	1.28e-261
scaffold10.t72	EVM scaffold10.g72 scaffold10:222809-223887(+)	268	1	204	KAH8109770.1	hypothetical protein DFH11DRAFT_902663 [Phellopilus nigrolimitatus]	366	71	265	204	56.8627	1.09e-69
scaffold10.t73	EVM scaffold10.g73 scaffold10:224318-226371(+)	494	1	493	KAI5121350.1	hypothetical protein M0805_000658 [Coniferiporia weirii]	509	1	509	521	76.0077	1.03e-272
scaffold10.t74	EVM scaffold10.g74 scaffold10:226740-230430(+)	960	1	959	OCB85741.1	glycosyltransferase family 2 protein [Sanghuangporus baumii]	990	1	990	992	81.1492	0
scaffold10.t75	EVM scaffold10.g75 scaffold10:233536-234324(-)	206	1	200	OCB88914.1	copper zinc superoxide dismutase [Sanghuangporus baumii]	206	1	201	201	80.0995	7.31e-116
scaffold10.t76	EVM scaffold10.g76 scaffold10:237062-237609(+)	149	28	145	OCB84102.1	hypothetical protein A7U60_g8774 [Sanghuangporus baumii]	797	259	380	122	72.9508	2.21e-36
scaffold10.t77	EVM scaffold10.g77 scaffold10:237889-238266(-)	126	1	124	OCB85370.1	hypothetical protein A7U60_g7679 [Sanghuangporus baumii]	1344	901	1025	125	64	1.68e-35
scaffold10.t79	EVM scaffold10.g79 scaffold10:239786-240690(-)	228	1	174	OCB88992.1	hypothetical protein A7U60_g3799 [Sanghuangporus baumii]	378	1	206	206	56.3107	1.84e-67
scaffold10.t80	EVM scaffold10.g80 scaffold10:243212-245358(+)	592	1	466	OCB88915.1	SSrecog-domain-containing protein [Sanghuangporus baumii]	608	21	485	466	89.9142	1.2e-295
scaffold10.t81	EVM scaffold10.g81 scaffold10:245712-246479(-)	192	1	191	OCB88917.1	60S ribosomal protein L17/L23 [Sanghuangporus baumii]	222	32	222	191	89.0052	6.26e-117
scaffold10.t82	EVM scaffold10.g82 scaffold10:249156-250460(-)	333	1	332	XP_007271683.1	VAMP-associated protein [Fomitiporia mediterranea MF3/22] EJC97811.1 VAMP-associated protein [Fomitiporia mediterranea MF3/22]	315	1	315	336	67.5595	9.78e-135
scaffold10.t83	EVM scaffold10.g83 scaffold10:252842-253748(-)	287	48	195	OCB85975.1	galactose oxidase [Sanghuangporus baumii]	639	256	405	150	84.6667	5.84e-83
scaffold10.t84	EVM scaffold10.g84 scaffold10:255999-258153(-)	551	1	538	OCB88920.1	Pkinase-domain-containing protein [Sanghuangporus baumii]	540	1	538	538	93.6803	0
scaffold10.t85	EVM scaffold10.g85 scaffold10:258894-259441(+)	162	10	161	XP_007271681.1	uncharacterized protein FOMMEDRAFT_162143 [Fomitiporia mediterranea MF3/22] EJC97809.1 hypothetical protein FOMMEDRAFT_162143 [Fomitiporia mediterranea MF3/22]	277	123	277	155	55.4839	2.9e-46
scaffold10.t86	EVM scaffold10.g86 scaffold10:259514-262028(-)	656	1	655	OCB88921.1	peptidyl-prolyl cis-trans isomerase [Sanghuangporus baumii]	652	1	652	655	89.6183	0
scaffold10.t87	EVM scaffold10.g87 scaffold10:262916-266772(-)	1010	58	1005	OCB88922.1	DUF221-domain-containing protein [Sanghuangporus baumii]	1358	190	1170	988	73.583	0
scaffold10.t88	EVM scaffold10.g88 scaffold10:268229-270794(+)	802	8	800	OCB88923.1	ras GEF [Sanghuangporus baumii]	852	12	817	817	61.4443	7.83e-305
scaffold10.t89	EVM scaffold10.g89 scaffold10:271331-272232(-)	262	1	222	XP_007271693.1	uncharacterized protein FOMMEDRAFT_143378 [Fomitiporia mediterranea MF3/22] EJC97824.1 hypothetical protein FOMMEDRAFT_143378 [Fomitiporia mediterranea MF3/22]	264	1	221	226	70.354	2.11e-91
scaffold10.t90	EVM scaffold10.g90 scaffold10:272439-275185(+)	623	4	620	XP_007271694.1	actin cross-linking [Fomitiporia mediterranea MF3/22] EJC97825.1 actin cross-linking [Fomitiporia mediterranea MF3/22]	768	2	618	617	89.7893	0
scaffold10.t91	EVM scaffold10.g91 scaffold10:275512-276442(+)	147	1	146	OCB88926.1	actin cross-linking [Sanghuangporus baumii]	146	1	146	146	87.6712	6.65e-90
scaffold10.t92	EVM scaffold10.g92 scaffold10:276863-278100(-)	301	5	300	OCB88927.1	voltage-dependent ion-selective channel [Sanghuangporus baumii]	603	308	603	296	87.8378	1.07e-178
scaffold10.t93	EVM scaffold10.g93 scaffold10:278308-279460(-)	332	6	330	OCB88927.1	voltage-dependent ion-selective channel [Sanghuangporus baumii]	603	2	308	325	72.6154	8.28e-162
scaffold10.t94	EVM scaffold10.g94 scaffold10:279911-281056(+)	323	12	322	OCB88928.1	hypothetical protein A7U60_g3883 [Sanghuangporus baumii]	326	9	326	318	72.327	6.32e-126
scaffold10.t95	EVM scaffold10.g95 scaffold10:281718-282483(-)	178	1	177	OCB88930.1	hypothetical protein A7U60_g3885 [Sanghuangporus baumii]	213	1	213	214	66.3551	3.35e-90
scaffold10.t96	EVM scaffold10.g96 scaffold10:282861-285269(+)	784	7	783	OCB88931.1	hypothetical protein A7U60_g3886 [Sanghuangporus baumii]	776	2	776	781	67.4776	0
scaffold10.t97	EVM scaffold10.g97 scaffold10:286047-291653(+)	1440	1	1439	OCB88932.1	hypothetical protein A7U60_g3887 [Sanghuangporus baumii]	1414	1	1413	1450	81.5862	0
scaffold10.t98	EVM scaffold10.g98 scaffold10:292341-292882(-)	161	7	153	XP_007271245.1	uncharacterized protein FOMMEDRAFT_31935 [Fomitiporia mediterranea MF3/22] EJC98523.1 hypothetical protein FOMMEDRAFT_31935 [Fomitiporia mediterranea MF3/22]	346	5	145	147	42.8571	1.91e-23
scaffold10.t99	EVM scaffold10.g99 scaffold10:293360-294164(-)	225	17	220	OCB88935.1	hypothetical protein A7U60_g3890 [Sanghuangporus baumii]	1307	1099	1302	204	71.5686	2.41e-88
scaffold10.t100	EVM scaffold10.g100 scaffold10:294520-297914(-)	748	1	743	OCB88935.1	hypothetical protein A7U60_g3890 [Sanghuangporus baumii]	1307	349	1076	762	72.8346	0
scaffold10.t101	EVM scaffold10.g101 scaffold10:298168-299546(-)	299	3	296	KAI5123124.1	hypothetical protein M0805_001479 [Coniferiporia weirii]	304	4	303	300	84	8.64e-169
scaffold10.t102	EVM scaffold10.g102 scaffold10:299904-301982(-)	450	29	449	PAV19359.1	phosphoglycerate mutase [Pyrrhoderma noxium]	439	23	439	422	72.0379	5.91e-220
scaffold10.t103	EVM scaffold10.g103 scaffold10:302396-304432(+)	618	1	609	OCB88969.1	NCA2-domain-containing protein [Sanghuangporus baumii]	962	323	933	613	73.4095	7.94e-300
scaffold10.t104	EVM scaffold10.g104 scaffold10:304699-306172(-)	343	1	342	OCB88968.1	aquaporin [Sanghuangporus baumii]	340	1	340	342	82.4561	1.09e-205
scaffold10.t105	EVM scaffold10.g105 scaffold10:308269-312467(-)	1316	1	1298	OCB88967.1	ras GEF [Sanghuangporus baumii]	1264	1	1262	1300	75.2308	0
scaffold10.t106	EVM scaffold10.g106 scaffold10:313659-315413(-)	551	73	550	OCB88966.1	hypothetical protein A7U60_g3921 [Sanghuangporus baumii]	514	2	514	515	66.7961	3.8e-227
scaffold10.t107	EVM scaffold10.g107 scaffold10:316066-319200(+)	780	1	739	OCB88965.1	trehalase [Sanghuangporus baumii]	755	17	755	739	78.0785	0
scaffold10.t108	EVM scaffold10.g108 scaffold10:326977-329256(+)	338	1	337	OCB88964.1	quinone oxidoreductase [Sanghuangporus baumii]	337	1	337	337	85.1632	5.29e-211
scaffold10.t109	EVM scaffold10.g109 scaffold10:329824-334302(-)	1068	1	1065	OCB88963.1	NAD-dependent glutamate dehydrogenase [Sanghuangporus baumii]	1082	1	1080	1103	83.5902	0
scaffold10.t110	EVM scaffold10.g110 scaffold10:336077-338592(-)	586	44	579	OCB88960.1	hypothetical protein A7U60_g3915 [Sanghuangporus baumii]	518	15	511	549	56.102	5.21e-175
scaffold10.t111	EVM scaffold10.g111 scaffold10:338837-340882(-)	606	1	604	OCB88959.1	alpha/beta-hydrolase [Sanghuangporus baumii]	613	1	612	629	65.6598	6.4e-279
scaffold10.t112	EVM scaffold10.g112 scaffold10:341235-342638(-)	342	58	339	OCB88958.1	glycoside hydrolase [Sanghuangporus baumii]	416	113	414	305	64.918	1.86e-134
scaffold10.t113	EVM scaffold10.g113 scaffold10:343138-344096(+)	257	20	256	XP_007271378.1	uncharacterized protein FOMMEDRAFT_149221 [Fomitiporia mediterranea MF3/22] EJC98493.1 hypothetical protein FOMMEDRAFT_149221 [Fomitiporia mediterranea MF3/22]	231	1	231	237	78.0591	1.04e-134
scaffold10.t114	EVM scaffold10.g114 scaffold10:344383-347007(-)	551	25	517	OCB88956.1	hypothetical protein A7U60_g3911 [Sanghuangporus baumii]	566	44	563	520	56.3462	2.32e-189
scaffold10.t115	EVM scaffold10.g115 scaffold10:347771-349024(-)	418	1	417	OCB88954.1	hypothetical protein A7U60_g3909 [Sanghuangporus baumii]	425	1	425	430	64.8837	4.15e-153
scaffold10.t116	EVM scaffold10.g116 scaffold10:352174-354800(+)	855	31	853	XP_007271374.1	uncharacterized protein FOMMEDRAFT_137084 [Fomitiporia mediterranea MF3/22] EJC98487.1 hypothetical protein FOMMEDRAFT_137084 [Fomitiporia mediterranea MF3/22]	803	1	802	852	64.554	2.37e-300
scaffold10.t117	EVM scaffold10.g117 scaffold10:355440-356919(-)	319	8	298	XP_007271393.1	uncharacterized protein FOMMEDRAFT_187182 [Fomitiporia mediterranea MF3/22] EJC98512.1 hypothetical protein FOMMEDRAFT_187182 [Fomitiporia mediterranea MF3/22]	325	26	320	297	76.431	4.7e-160
scaffold10.t118	EVM scaffold10.g118 scaffold10:357604-358342(-)	186	1	184	XP_007271395.1	uncharacterized protein FOMMEDRAFT_171117 [Fomitiporia mediterranea MF3/22] EJC98514.1 hypothetical protein FOMMEDRAFT_171117 [Fomitiporia mediterranea MF3/22]	185	1	184	184	85.3261	7.97e-110
scaffold10.t119	EVM scaffold10.g119 scaffold10:358767-361055(-)	549	1	499	OCB88970.1	cytochrome P450 [Sanghuangporus baumii]	752	1	486	499	74.9499	7.42e-268
scaffold10.t120	EVM scaffold10.g120 scaffold10:362172-364490(-)	541	1	540	OCB88971.1	cytochrome P450 [Sanghuangporus baumii]	540	1	540	540	81.1111	0
scaffold10.t121	EVM scaffold10.g121 scaffold10:365971-367768(-)	590	2	532	PPQ83632.1	hypothetical protein CVT26_000950 [Gymnopilus dilepis]	1581	613	1141	542	49.0775	7.27e-149
scaffold10.t122	EVM scaffold10.g122 scaffold10:368458-370767(-)	770	7	491	OJA08610.1	hypothetical protein AZE42_09794 [Rhizopogon vesiculosus]	606	9	504	517	34.236	3.59e-76
scaffold10.t123	EVM scaffold10.g123 scaffold10:379156-381574(+)	546	1	544	OCB88972.1	cytochrome P450 [Sanghuangporus baumii]	562	1	562	564	74.1135	8.34e-315
scaffold10.t124	EVM scaffold10.g124 scaffold10:383763-384492(-)	130	3	126	KAH8108733.1	hypothetical protein DFH11DRAFT_1070763 [Phellopilus nigrolimitatus]	396	17	123	124	54.0323	6.54e-34
scaffold10.t125	EVM scaffold10.g125 scaffold10:391152-392861(-)	502	1	494	OCB88975.1	hypothetical protein A7U60_g3930 [Sanghuangporus baumii]	528	1	526	536	63.4328	8.19e-210
scaffold10.t126	EVM scaffold10.g126 scaffold10:395287-397945(-)	862	1	861	XP_007271233.1	uncharacterized protein FOMMEDRAFT_23726 [Fomitiporia mediterranea MF3/22] EJC98489.1 hypothetical protein FOMMEDRAFT_23726 [Fomitiporia mediterranea MF3/22]	868	1	868	871	77.1527	0
scaffold10.t127	EVM scaffold10.g127 scaffold10:398420-399400(-)	327	1	326	XP_007271375.1	uncharacterized protein FOMMEDRAFT_143259 [Fomitiporia mediterranea MF3/22] EJC98488.1 hypothetical protein FOMMEDRAFT_143259 [Fomitiporia mediterranea MF3/22]	319	1	319	338	50.5917	2.4e-79
scaffold10.t128	EVM scaffold10.g128 scaffold10:401778-403927(-)	660	8	659	OCB85727.1	RIO1-domain-containing protein [Sanghuangporus baumii]	691	9	691	691	65.4124	8.01e-277
scaffold10.t129	EVM scaffold10.g129 scaffold10:405075-407390(-)	546	10	543	OCB84643.1	cytochrome P450 [Sanghuangporus baumii]	950	420	950	534	72.0974	7.52e-280
scaffold10.t130	EVM scaffold10.g130 scaffold10:410883-412397(-)	440	2	439	OCB87985.1	ERG4/ERG24 ergosterol biosynthesis protein [Sanghuangporus baumii]	441	6	441	438	78.5388	8.91e-271
scaffold10.t131	EVM scaffold10.g131 scaffold10:413001-414583(-)	387	1	386	OCB85730.1	AAA-domain-containing protein [Sanghuangporus baumii]	403	1	403	424	74.2925	1.67e-201
scaffold10.t132	EVM scaffold10.g132 scaffold10:415077-415587(-)	151	1	150	OCB85729.1	hypothetical protein A7U60_g7381 [Sanghuangporus baumii]	221	85	221	150	51.3333	1.46e-36
scaffold10.t133	EVM scaffold10.g133 scaffold10:417813-419273(-)	412	27	410	OCB85722.1	hypothetical protein A7U60_g7374 [Sanghuangporus baumii]	383	1	382	385	75.0649	4.1e-206
scaffold10.t134	EVM scaffold10.g134 scaffold10:419948-421156(-)	385	1	378	OCB85721.1	hypothetical protein A7U60_g7373 [Sanghuangporus baumii]	390	1	388	393	51.3995	2.47e-109
scaffold10.t135	EVM scaffold10.g135 scaffold10:423149-423760(-)	183	1	182	OCB85720.1	hypothetical protein A7U60_g7372 [Sanghuangporus baumii]	188	1	188	207	42.9952	6.57e-34
scaffold10.t136	EVM scaffold10.g136 scaffold10:426066-426593(+)	104	1	103	OCB84939.1	hypothetical protein A7U60_g7893 [Sanghuangporus baumii]	160	58	160	103	91.2621	5.55e-53
scaffold10.t137	EVM scaffold10.g137 scaffold10:426749-428999(-)	605	1	604	OCB84992.1	hypothetical protein A7U60_g7948 [Sanghuangporus baumii]	982	384	982	604	85.4305	0
scaffold10.t138	EVM scaffold10.g138 scaffold10:439007-439414(-)	136	1	96	OCB84102.1	hypothetical protein A7U60_g8774 [Sanghuangporus baumii]	797	286	385	100	55	8.39e-14
scaffold10.t139	EVM scaffold10.g139 scaffold10:440197-440511(-)	105	3	100	OCB84102.1	hypothetical protein A7U60_g8774 [Sanghuangporus baumii]	797	281	379	99	58.5859	5.24e-19
scaffold10.t141	EVM scaffold10.g141 scaffold10:443385-445618(-)	601	1	600	OCB84992.1	hypothetical protein A7U60_g7948 [Sanghuangporus baumii]	982	384	982	604	86.0927	0
scaffold10.t142	EVM scaffold10.g142 scaffold10:446366-447830(-)	398	1	397	XP_007271889.1	alpha/beta-hydrolase [Fomitiporia mediterranea MF3/22] EJC98093.1 alpha/beta-hydrolase [Fomitiporia mediterranea MF3/22]	384	1	384	402	59.9502	4.31e-162
scaffold10.t143	EVM scaffold10.g143 scaffold10:448052-453942(+)	1630	50	1607	OCB84991.1	hypothetical protein A7U60_g7947 [Sanghuangporus baumii]	1642	50	1630	1597	80.1503	0
scaffold10.t144	EVM scaffold10.g144 scaffold10:454464-456610(-)	672	1	671	OCB84976.1	hypothetical protein A7U60_g7930 [Sanghuangporus baumii]	666	1	666	675	71.7037	0
scaffold10.t145	EVM scaffold10.g145 scaffold10:458003-459881(-)	483	8	473	XP_007271886.1	alpha/beta-hydrolase [Fomitiporia mediterranea MF3/22] EJC98089.1 alpha/beta-hydrolase [Fomitiporia mediterranea MF3/22]	639	22	493	474	51.0549	1.07e-155
scaffold10.t146	EVM scaffold10.g146 scaffold10:460929-462953(-)	515	4	506	XP_007271886.1	alpha/beta-hydrolase [Fomitiporia mediterranea MF3/22] EJC98089.1 alpha/beta-hydrolase [Fomitiporia mediterranea MF3/22]	639	18	523	513	54.7758	4.73e-187
scaffold10.t147	EVM scaffold10.g147 scaffold10:463681-466305(-)	632	11	627	XP_007271886.1	alpha/beta-hydrolase [Fomitiporia mediterranea MF3/22] EJC98089.1 alpha/beta-hydrolase [Fomitiporia mediterranea MF3/22]	639	11	634	626	55.7508	9.93e-233
scaffold10.t148	EVM scaffold10.g148 scaffold10:467323-469979(-)	652	21	646	XP_007271886.1	alpha/beta-hydrolase [Fomitiporia mediterranea MF3/22] EJC98089.1 alpha/beta-hydrolase [Fomitiporia mediterranea MF3/22]	639	23	634	631	56.7353	1.34e-250
scaffold10.t149	EVM scaffold10.g149 scaffold10:470492-475035(-)	1008	1	1007	THH04997.1	hypothetical protein EW145_g5124 [Phellinidium pouzarii]	1008	1	1008	1008	84.4246	0
scaffold10.t150	EVM scaffold10.g150 scaffold10:476409-476789(+)	109	2	107	OCB84972.1	hypothetical protein A7U60_g7926 [Sanghuangporus baumii]	117	3	108	107	67.2897	9.38e-35
scaffold10.t151	EVM scaffold10.g151 scaffold10:480187-482460(-)	758	317	746	OCB84971.1	hypothetical protein A7U60_g7925 [Sanghuangporus baumii]	708	286	689	461	49.6746	3.47e-96
scaffold10.t152	EVM scaffold10.g152 scaffold10:484766-487370(-)	722	4	721	OCB84970.1	hypothetical protein A7U60_g7924 [Sanghuangporus baumii]	820	121	820	725	70.3448	7.72e-281
scaffold10.t153	EVM scaffold10.g153 scaffold10:490068-490896(+)	251	1	244	OCB84969.1	alpha/beta-hydrolase [Sanghuangporus baumii]	902	1	234	244	45.9016	2.65e-43
scaffold10.t154	EVM scaffold10.g154 scaffold10:491493-492656(+)	364	1	360	OCB84968.1	hypothetical protein A7U60_g7922 [Sanghuangporus baumii]	361	45	358	369	46.3415	3.19e-68
scaffold10.t155	EVM scaffold10.g155 scaffold10:492951-494073(-)	323	1	322	OCB84967.1	mannose-P-dolichol utilization defect 1 protein [Sanghuangporus baumii]	303	1	303	325	73.8462	6.14e-154
scaffold10.t156	EVM scaffold10.g156 scaffold10:495293-496657(+)	345	12	343	KAI5121063.1	hypothetical protein M0805_008579 [Coniferiporia weirii]	429	87	424	340	55	5.14e-123
scaffold10.t157	EVM scaffold10.g157 scaffold10:496916-498228(+)	358	5	357	XP_007271643.1	mannitol-1-phosphate dehydrogenase [Fomitiporia mediterranea MF3/22] EJC98054.1 mannitol-1-phosphate dehydrogenase [Fomitiporia mediterranea MF3/22]	356	4	356	353	71.6714	2.53e-177
scaffold10.t158	EVM scaffold10.g158 scaffold10:498928-499791(+)	217	12	209	OCB84966.1	PEBP-like protein [Sanghuangporus baumii]	420	10	209	200	81	2.64e-108
scaffold10.t159	EVM scaffold10.g159 scaffold10:501527-502365(+)	218	5	215	OCB84966.1	PEBP-like protein [Sanghuangporus baumii]	420	212	420	211	75.8294	2.71e-103
scaffold10.t160	EVM scaffold10.g160 scaffold10:502785-507226(-)	1099	1	1098	OCB84965.1	hypothetical protein A7U60_g7919 [Sanghuangporus baumii]	1101	1	1101	1102	84.8457	0
scaffold10.t161	EVM scaffold10.g161 scaffold10:509390-510813(+)	422	1	421	OCB84964.1	hypothetical protein A7U60_g7918 [Sanghuangporus baumii]	504	86	504	421	71.9715	2.74e-198
scaffold10.t162	EVM scaffold10.g162 scaffold10:511078-511807(-)	204	1	202	OCB84963.1	hypothetical protein A7U60_g7917 [Sanghuangporus baumii]	433	229	432	204	70.5882	5.46e-94
scaffold10.t163	EVM scaffold10.g163 scaffold10:512512-515529(+)	879	99	851	OCB84962.1	hypothetical protein A7U60_g7916 [Sanghuangporus baumii]	775	1	761	761	74.2444	0
scaffold10.t164	EVM scaffold10.g164 scaffold10:516288-517145(-)	229	1	228	OCB84961.1	hypothetical protein A7U60_g7915 [Sanghuangporus baumii]	228	1	228	228	85.9649	3.29e-146
scaffold10.t165	EVM scaffold10.g165 scaffold10:519151-523596(-)	1406	1	335	OCB84960.1	hypothetical protein A7U60_g7914 [Sanghuangporus baumii]	867	1	330	343	53.3528	7.49e-83
scaffold10.t166	EVM scaffold10.g166 scaffold10:528054-528803(+)	177	1	176	OCB84946.1	hypothetical protein A7U60_g7900 [Sanghuangporus baumii]	176	1	176	176	63.6364	5.1e-74
scaffold10.t167	EVM scaffold10.g167 scaffold10:532101-532853(+)	177	1	176	OCB84946.1	hypothetical protein A7U60_g7900 [Sanghuangporus baumii]	176	1	176	176	71.5909	2.39e-86
scaffold10.t168	EVM scaffold10.g168 scaffold10:533770-534621(+)	247	1	246	OCB84958.1	hypothetical protein A7U60_g7912 [Sanghuangporus baumii]	225	1	225	246	58.5366	1e-100
scaffold10.t169	EVM scaffold10.g169 scaffold10:535401-536563(+)	282	1	281	XP_007271853.1	urease accessory protein UreG [Fomitiporia mediterranea MF3/22] EJC98040.1 urease accessory protein UreG [Fomitiporia mediterranea MF3/22]	288	1	282	282	85.1064	5.04e-162
scaffold10.t170	EVM scaffold10.g170 scaffold10:536892-538991(-)	527	17	524	XP_007271852.1	MFS general substrate transporter [Fomitiporia mediterranea MF3/22] EJC98039.1 MFS general substrate transporter [Fomitiporia mediterranea MF3/22]	527	23	527	509	76.0314	4.37e-273
scaffold10.t171	EVM scaffold10.g171 scaffold10:539818-542681(-)	816	1	812	OCB84955.1	hypothetical protein A7U60_g7909 [Sanghuangporus baumii]	1413	1	790	823	61.2394	0
scaffold10.t172	EVM scaffold10.g172 scaffold10:543018-545313(+)	695	1	693	OCB84954.1	hypothetical protein A7U60_g7908 [Sanghuangporus baumii]	671	1	670	703	59.3172	2.94e-271
scaffold10.t173	EVM scaffold10.g173 scaffold10:548408-551253(+)	617	1	604	OCB84952.1	cytochrome P450 [Sanghuangporus baumii]	635	1	606	607	82.5371	0
scaffold10.t174	EVM scaffold10.g174 scaffold10:563571-566007(+)	793	1	792	OCB84950.1	hypothetical protein A7U60_g7904 [Sanghuangporus baumii]	908	85	908	836	67.823	1.48e-262
scaffold10.t175	EVM scaffold10.g175 scaffold10:573545-579150(-)	1593	1	1572	OCB84949.1	hypothetical protein A7U60_g7903 [Sanghuangporus baumii]	1577	17	1564	1600	62.875	0
scaffold10.t176	EVM scaffold10.g176 scaffold10:582981-584432(+)	484	1	482	OCB84947.1	hypothetical protein A7U60_g7901 [Sanghuangporus baumii]	477	1	476	485	60.6186	2.36e-177
scaffold10.t177	EVM scaffold10.g177 scaffold10:586879-587647(-)	179	1	178	OCB84946.1	hypothetical protein A7U60_g7900 [Sanghuangporus baumii]	176	1	176	178	69.1011	3.34e-82
scaffold10.t178	EVM scaffold10.g178 scaffold10:589753-590509(-)	175	2	147	OCB84946.1	hypothetical protein A7U60_g7900 [Sanghuangporus baumii]	176	4	149	146	62.3288	2.79e-61
scaffold10.t179	EVM scaffold10.g179 scaffold10:591970-592713(-)	177	1	176	OCB84946.1	hypothetical protein A7U60_g7900 [Sanghuangporus baumii]	176	1	176	176	76.7045	2.02e-94
scaffold10.t180	EVM scaffold10.g180 scaffold10:593905-594732(-)	224	68	204	XP_007271762.1	uncharacterized protein FOMMEDRAFT_97914 [Fomitiporia mediterranea MF3/22] EJC98023.1 hypothetical protein FOMMEDRAFT_97914 [Fomitiporia mediterranea MF3/22]	137	4	137	140	67.8571	5.18e-48
scaffold10.t181	EVM scaffold10.g181 scaffold10:602707-604080(-)	442	1	440	OCB83871.1	reverse transcriptase-RNase H-integrase [Sanghuangporus baumii]	1420	920	1388	470	57.8723	9.99e-186
scaffold10.t182	EVM scaffold10.g182 scaffold10:604492-605931(-)	461	27	460	OCB83871.1	reverse transcriptase-RNase H-integrase [Sanghuangporus baumii]	1420	328	783	457	63.0197	9.75e-203
scaffold10.t183	EVM scaffold10.g183 scaffold10:606294-607202(-)	303	2	264	OCB91517.1	hypothetical protein A7U60_g1220 [Sanghuangporus baumii]	453	73	349	277	40.0722	2.46e-53
scaffold10.t184	EVM scaffold10.g184 scaffold10:613516-614373(+)	249	1	248	OCB84958.1	hypothetical protein A7U60_g7912 [Sanghuangporus baumii]	225	1	225	248	54.8387	1.34e-89
scaffold10.t185	EVM scaffold10.g185 scaffold10:616244-616779(-)	160	1	142	OCB84958.1	hypothetical protein A7U60_g7912 [Sanghuangporus baumii]	225	1	140	142	56.338	9.14e-52
scaffold10.t186	EVM scaffold10.g186 scaffold10:621867-622615(-)	177	1	176	OCB84946.1	hypothetical protein A7U60_g7900 [Sanghuangporus baumii]	176	1	176	176	62.5	4.84e-72
scaffold10.t187	EVM scaffold10.g187 scaffold10:626101-626848(-)	176	1	175	OCB84946.1	hypothetical protein A7U60_g7900 [Sanghuangporus baumii]	176	1	176	176	64.7727	2.56e-76
scaffold10.t188	EVM scaffold10.g188 scaffold10:630631-631375(-)	176	1	175	OCB84946.1	hypothetical protein A7U60_g7900 [Sanghuangporus baumii]	176	1	176	176	68.1818	1.15e-79
scaffold10.t189	EVM scaffold10.g189 scaffold10:636983-637840(-)	228	1	227	OCB84958.1	hypothetical protein A7U60_g7912 [Sanghuangporus baumii]	225	1	225	227	60.793	1.07e-97
scaffold10.t190	EVM scaffold10.g190 scaffold10:639046-639828(-)	176	4	174	OCB84946.1	hypothetical protein A7U60_g7900 [Sanghuangporus baumii]	176	6	175	171	60.8187	7.28e-69
scaffold10.t191	EVM scaffold10.g191 scaffold10:642336-644441(+)	527	20	524	XP_007271852.1	MFS general substrate transporter [Fomitiporia mediterranea MF3/22] EJC98039.1 MFS general substrate transporter [Fomitiporia mediterranea MF3/22]	527	26	527	509	70.334	8.05e-250
scaffold10.t192	EVM scaffold10.g192 scaffold10:644650-646085(-)	375	8	374	XP_007271835.1	TPR-like protein [Fomitiporia mediterranea MF3/22] EJC98017.1 TPR-like protein [Fomitiporia mediterranea MF3/22]	371	7	371	371	61.4555	2.55e-142
scaffold10.t193	EVM scaffold10.g193 scaffold10:646445-649857(+)	872	42	871	XP_007271834.1	Zn-dependent exopeptidase [Fomitiporia mediterranea MF3/22] EJC98016.1 Zn-dependent exopeptidase [Fomitiporia mediterranea MF3/22]	831	1	830	830	81.5663	0
scaffold10.t194	EVM scaffold10.g194 scaffold10:650712-651545(+)	204	4	203	OCB86460.1	flavo protein WrbA [Sanghuangporus baumii]	255	56	255	200	76	9.67e-111
scaffold10.t195	EVM scaffold10.g195 scaffold10:652132-654290(-)	583	1	582	XP_007264620.1	Thiamin diphosphate-binding protein [Fomitiporia mediterranea MF3/22] EJD04839.1 Thiamin diphosphate-binding protein [Fomitiporia mediterranea MF3/22]	588	1	588	588	70.7483	3.23e-307
scaffold10.t196	EVM scaffold10.g196 scaffold10:655010-656314(+)	358	1	355	OCB84942.1	CRAL/TRIO domain-containing protein [Sanghuangporus baumii]	369	1	359	359	74.6518	1.05e-200
scaffold10.t197	EVM scaffold10.g197 scaffold10:656501-657969(-)	366	1	365	OCB84941.1	hypothetical protein A7U60_g7895 [Sanghuangporus baumii]	358	1	358	365	66.3014	5.32e-158
scaffold10.t198	EVM scaffold10.g198 scaffold10:658365-659688(+)	338	1	337	XP_007271838.1	NAD-binding protein [Fomitiporia mediterranea MF3/22] EJC98020.1 NAD-binding protein [Fomitiporia mediterranea MF3/22]	337	1	337	337	86.0534	2.62e-211
scaffold10.t199	EVM scaffold10.g199 scaffold10:660197-663064(+)	773	1	771	OCB84993.1	P-loop containing nucleoside triphosphate hydrolase protein [Sanghuangporus baumii]	767	1	766	774	71.1886	0
scaffold10.t200	EVM scaffold10.g200 scaffold10:663497-664354(+)	229	2	225	OCB84994.1	hypothetical protein A7U60_g7950 [Sanghuangporus baumii]	253	25	249	225	71.5556	3.59e-105
scaffold10.t201	EVM scaffold10.g201 scaffold10:665972-667007(+)	282	4	281	XP_007271596.1	S-adenosyl-L-methionine-dependent methyltransferase [Fomitiporia mediterranea MF3/22] EJC98010.1 S-adenosyl-L-methionine-dependent methyltransferase [Fomitiporia mediterranea MF3/22]	289	12	289	278	72.6619	2.27e-149
scaffold10.t202	EVM scaffold10.g202 scaffold10:672910-675428(+)	618	2	617	XP_007271595.1	acyltransferase ChoActase/COT/CPT [Fomitiporia mediterranea MF3/22] EJC98006.1 acyltransferase ChoActase/COT/CPT [Fomitiporia mediterranea MF3/22]	629	10	629	621	76.1675	0
scaffold10.t203	EVM scaffold10.g203 scaffold10:677065-677885(+)	255	8	254	OCB84997.1	hypothetical protein A7U60_g7954 [Sanghuangporus baumii]	319	82	319	247	57.4899	2.4e-86
scaffold10.t204	EVM scaffold10.g204 scaffold10:680134-681631(+)	375	8	373	OCB84998.1	alternative oxidase [Sanghuangporus baumii]	379	10	378	370	78.3784	2.79e-205
scaffold10.t205	EVM scaffold10.g205 scaffold10:682016-685462(+)	1041	1	1040	OCB84999.1	hypothetical protein A7U60_g7956 [Sanghuangporus baumii]	1142	100	1140	1050	66.9524	0
scaffold10.t206	EVM scaffold10.g206 scaffold10:685688-686052(-)	87	1	86	XP_007271824.1	ribosomal protein S12 [Fomitiporia mediterranea MF3/22] EJC98001.1 ribosomal protein S12 [Fomitiporia mediterranea MF3/22]	178	92	177	86	94.186	6.16e-49
scaffold10.t207	EVM scaffold10.g207 scaffold10:686534-688921(+)	658	1	657	XP_007271822.1	DUF862-domain-containing protein [Fomitiporia mediterranea MF3/22] EJC97999.1 DUF862-domain-containing protein [Fomitiporia mediterranea MF3/22]	664	1	663	667	72.4138	0
scaffold10.t208	EVM scaffold10.g208 scaffold10:689069-691676(-)	758	6	743	OCB85002.1	hypothetical protein A7U60_g7959 [Sanghuangporus baumii]	777	70	763	740	57.2973	3.66e-270
scaffold10.t209	EVM scaffold10.g209 scaffold10:691890-695299(+)	786	1	785	OCB85003.1	hypothetical protein A7U60_g7960 [Sanghuangporus baumii]	739	1	737	785	75.414	0
scaffold10.t210	EVM scaffold10.g210 scaffold10:695762-697167(-)	306	1	295	XP_007271818.1	beta subunit of citrate lyase [Fomitiporia mediterranea MF3/22] EJC97995.1 beta subunit of citrate lyase [Fomitiporia mediterranea MF3/22]	374	55	371	317	75.7098	2.79e-160
scaffold10.t211	EVM scaffold10.g211 scaffold10:697540-700337(+)	820	55	819	OCB85005.1	hypothetical protein A7U60_g7962 [Sanghuangporus baumii]	763	1	763	765	87.451	0
scaffold10.t212	EVM scaffold10.g212 scaffold10:702578-704053(+)	431	1	419	OCB85006.1	hypothetical protein A7U60_g7963 [Sanghuangporus baumii]	557	120	543	426	74.8826	1.34e-179
scaffold10.t213	EVM scaffold10.g213 scaffold10:706507-707474(-)	260	159	256	OCB85007.1	hypothetical protein A7U60_g7964 [Sanghuangporus baumii]	239	145	239	98	62.2449	1.72e-29
scaffold10.t214	EVM scaffold10.g214 scaffold10:708695-710440(+)	484	6	483	OCB85008.1	hypothetical protein A7U60_g7965 [Sanghuangporus baumii]	488	17	488	478	73.431	7.13e-256
scaffold10.t215	EVM scaffold10.g215 scaffold10:710853-712060(+)	250	3	249	XP_007271813.1	phosphatases II [Fomitiporia mediterranea MF3/22] EJC97989.1 phosphatases II [Fomitiporia mediterranea MF3/22]	250	2	250	249	73.494	8.2e-123
scaffold10.t216	EVM scaffold10.g216 scaffold10:712438-713886(-)	427	13	405	OCB85010.1	UAA transporter [Sanghuangporus baumii]	405	1	387	393	81.1705	4.25e-215
scaffold10.t217	EVM scaffold10.g217 scaffold10:714164-714624(+)	95	1	88	OCB85011.1	DUF427-domain-containing protein [Sanghuangporus baumii]	95	1	88	88	77.2727	1.79e-47
scaffold10.t218	EVM scaffold10.g218 scaffold10:714804-718580(-)	1087	1	1080	KAI5122467.1	hypothetical protein M0805_008778 [Coniferiporia weirii]	1084	1	1080	1084	88.0074	0
scaffold10.t219	EVM scaffold10.g219 scaffold10:719212-720079(+)	235	2	234	KAH8114606.1	Mak16 protein [Phellopilus nigrolimitatus]	330	89	330	245	75.5102	8.08e-92
scaffold10.t220	EVM scaffold10.g220 scaffold10:720209-720964(-)	209	1	199	KAI5122469.1	hypothetical protein M0805_008780 [Coniferiporia weirii]	201	1	199	199	80.9045	1.39e-115
scaffold10.t221	EVM scaffold10.g221 scaffold10:722301-723001(+)	216	2	208	XP_007271810.1	CobW domain-containing protein [Fomitiporia mediterranea MF3/22] EJC97982.1 CobW domain-containing protein [Fomitiporia mediterranea MF3/22]	384	172	377	207	61.3527	1.11e-80
scaffold10.t222	EVM scaffold10.g222 scaffold10:723162-727007(+)	1074	1	1073	XP_007271809.1	P-loop containing nucleoside triphosphate hydrolase protein [Fomitiporia mediterranea MF3/22] EJC97981.1 P-loop containing nucleoside triphosphate hydrolase protein [Fomitiporia mediterranea MF3/22]	1076	1	1076	1079	80.0741	0
scaffold10.t223	EVM scaffold10.g223 scaffold10:727213-731778(+)	1359	1	1358	XP_007271808.1	ras GEF [Fomitiporia mediterranea MF3/22] EJC97980.1 ras GEF [Fomitiporia mediterranea MF3/22]	1364	1	1364	1374	75.7642	0
scaffold10.t224	EVM scaffold10.g224 scaffold10:732464-733127(-)	123	1	120	KAI5122474.1	hypothetical protein M0805_008784 [Coniferiporia weirii]	110	1	110	120	79.1667	3.8e-57
scaffold10.t226	EVM scaffold10.g226 scaffold10:736316-740217(+)	1123	2	1122	OCB84052.1	hypothetical protein A7U60_g8723 [Sanghuangporus baumii]	1131	12	1131	1126	87.2114	0
scaffold10.t227	EVM scaffold10.g227 scaffold10:740657-741079(-)	119	1	117	OCB84053.1	hypothetical protein A7U60_g8724 [Sanghuangporus baumii]	118	1	117	117	90.5983	1.94e-71
scaffold10.t228	EVM scaffold10.g228 scaffold10:741363-742458(+)	326	1	325	OCB84054.1	hypothetical protein A7U60_g8725 [Sanghuangporus baumii]	330	1	329	329	57.4468	4.03e-126
scaffold10.t229	EVM scaffold10.g229 scaffold10:742916-744698(-)	406	80	405	XP_007271803.1	NAD-binding protein [Fomitiporia mediterranea MF3/22] EJC97974.1 NAD-binding protein [Fomitiporia mediterranea MF3/22]	330	1	330	330	61.5152	8.38e-139
scaffold10.t230	EVM scaffold10.g230 scaffold10:746211-747761(-)	438	1	401	OCB84055.1	SET domain-containing protein [Sanghuangporus baumii]	731	1	401	401	84.0399	3.85e-252
scaffold10.t231	EVM scaffold10.g231 scaffold10:748353-750701(+)	733	1	732	AKC58010.1	constitutive nitric oxide synthase-like protein [Inonotus obliquus]	755	25	755	732	93.7158	0
scaffold10.t232	EVM scaffold10.g232 scaffold10:751260-752251(+)	282	1	281	XP_007271800.1	uncharacterized protein FOMMEDRAFT_129892 [Fomitiporia mediterranea MF3/22] EJC97970.1 hypothetical protein FOMMEDRAFT_129892 [Fomitiporia mediterranea MF3/22]	287	1	287	287	72.4739	1.56e-130
scaffold10.t233	EVM scaffold10.g233 scaffold10:753963-754919(-)	264	2	259	XP_007271799.1	uncharacterized protein FOMMEDRAFT_149425 [Fomitiporia mediterranea MF3/22] EJC97968.1 hypothetical protein FOMMEDRAFT_149425 [Fomitiporia mediterranea MF3/22]	370	106	366	261	72.4138	4.59e-135
scaffold10.t234	EVM scaffold10.g234 scaffold10:755614-759826(+)	1158	1	1157	XP_007271798.1	uncharacterized protein FOMMEDRAFT_162310 [Fomitiporia mediterranea MF3/22] EJC97967.1 hypothetical protein FOMMEDRAFT_162310 [Fomitiporia mediterranea MF3/22]	1161	1	1161	1162	66.7814	0
scaffold10.t235	EVM scaffold10.g235 scaffold10:761631-763568(-)	646	1	629	OCB84060.1	hypothetical protein A7U60_g8731 [Sanghuangporus baumii]	1094	1	643	647	71.4065	2.17e-293
scaffold10.t236	EVM scaffold10.g236 scaffold10:766221-769625(+)	1030	1	996	OCB84062.1	hypothetical protein A7U60_g8733 [Sanghuangporus baumii]	1147	161	1146	1048	41.6031	2.75e-149
scaffold10.t237	EVM scaffold10.g237 scaffold10:769744-771177(-)	345	2	342	XP_007271794.1	GAMM1 protein [Fomitiporia mediterranea MF3/22] EJC97963.1 GAMM1 protein [Fomitiporia mediterranea MF3/22]	348	5	346	342	76.6082	3.23e-198
scaffold10.t238	EVM scaffold10.g238 scaffold10:771639-774834(-)	966	1	951	OCB84063.1	GAMM1 protein [Sanghuangporus baumii]	1299	1	937	965	59.7927	0
scaffold10.t239	EVM scaffold10.g239 scaffold10:775068-778749(+)	1152	1	1148	OCB84064.1	GTP binding protein [Sanghuangporus baumii]	1163	1	1163	1166	76.3293	0
scaffold10.t240	EVM scaffold10.g240 scaffold10:779099-779698(+)	169	26	168	XP_007271673.1	histidine-phosphotransfer domain, HPT domain-containing protein [Fomitiporia mediterranea MF3/22] EJC97960.1 histidine-phosphotransfer domain, HPT domain-containing protein [Fomitiporia mediterranea MF3/22]	161	18	161	144	81.9444	8.31e-77
scaffold10.t241	EVM scaffold10.g241 scaffold10:780186-781258(+)	339	1	337	OCB84065.1	NAD-binding protein [Sanghuangporus baumii]	581	245	581	337	69.4362	1.13e-153
scaffold10.t242	EVM scaffold10.g242 scaffold10:781330-783186(-)	438	19	437	XP_007271699.1	CAIB/BAIF family enzyme [Fomitiporia mediterranea MF3/22] EJC97958.1 CAIB/BAIF family enzyme [Fomitiporia mediterranea MF3/22]	441	30	441	419	81.1456	1.33e-253
scaffold10.t243	EVM scaffold10.g243 scaffold10:783389-786879(+)	993	1	992	OCB84067.1	2-oxoglutarate dehydrogenase complex E1 component mitochondrial precursor [Sanghuangporus baumii]	992	1	992	992	92.8427	0
scaffold10.t244	EVM scaffold10.g244 scaffold10:786953-788042(-)	277	1	275	OCB84068.1	DNA repair helicase [Sanghuangporus baumii]	806	529	806	278	72.6619	1.64e-136
scaffold10.t245	EVM scaffold10.g245 scaffold10:810294-812279(-)	662	1	661	OCB83902.1	hypothetical protein A7U60_g9108 [Sanghuangporus baumii]	1067	71	753	689	71.8433	0
scaffold10.t246	EVM scaffold10.g246 scaffold10:821937-822306(+)	101	1	99	KAF5373459.1	hypothetical protein D9615_009436 [Tricholomella constricta]	331	223	331	109	52.2936	7.38e-29
scaffold10.t247	EVM scaffold10.g247 scaffold10:822414-824069(-)	465	265	464	KLO15584.1	hypothetical protein SCHPADRAFT_938567 [Schizopora paradoxa]	549	367	544	204	30.3922	4.69e-14
scaffold10.t249	EVM scaffold10.g249 scaffold10:827505-827874(-)	101	1	99	KAF5373459.1	hypothetical protein D9615_009436 [Tricholomella constricta]	331	223	331	109	51.3761	7.87e-28
scaffold10.t250	EVM scaffold10.g250 scaffold10:833879-834292(-)	138	2	137	OCB89285.1	reverse transcriptase-RNase H-integrase [Sanghuangporus baumii]	1371	749	884	136	58.8235	6.69e-49
scaffold10.t251	EVM scaffold10.g251 scaffold10:834704-835345(-)	195	1	194	OCB83871.1	reverse transcriptase-RNase H-integrase [Sanghuangporus baumii]	1420	771	992	226	44.2478	3.18e-48
scaffold10.t252	EVM scaffold10.g252 scaffold10:835442-837272(-)	554	128	553	OCB83871.1	reverse transcriptase-RNase H-integrase [Sanghuangporus baumii]	1420	281	737	481	52.8067	1.17e-157
scaffold10.t254	EVM scaffold10.g254 scaffold10:866353-872465(+)	1624	1	1617	OCB89078.1	hypothetical protein A7U60_g3761 [Sanghuangporus baumii]	2057	308	1871	1622	70.5919	0
scaffold10.t255	EVM scaffold10.g255 scaffold10:873046-873706(+)	157	1	156	OCB89078.1	hypothetical protein A7U60_g3761 [Sanghuangporus baumii]	2057	1902	2057	156	88.4615	9.9e-81
scaffold10.t256	EVM scaffold10.g256 scaffold10:874142-877318(+)	985	640	984	OCB89075.1	hypothetical protein A7U60_g3758 [Sanghuangporus baumii]	425	83	425	345	76.8116	4.72e-169
scaffold10.t257	EVM scaffold10.g257 scaffold10:878810-879696(-)	185	21	160	OCB89074.1	hypothetical protein A7U60_g3757 [Sanghuangporus baumii]	550	133	272	140	68.5714	7.17e-56
scaffold10.t258	EVM scaffold10.g258 scaffold10:880810-883704(-)	704	1	703	OCB89073.1	hypothetical protein A7U60_g3756 [Sanghuangporus baumii]	721	1	721	721	89.1817	0
scaffold10.t259	EVM scaffold10.g259 scaffold10:885665-889744(+)	1023	3	993	OCB89071.1	hypothetical protein A7U60_g3754 [Sanghuangporus baumii]	1610	1	1000	1001	70.8292	0
scaffold10.t260	EVM scaffold10.g260 scaffold10:890214-892082(+)	498	20	471	OCB89071.1	hypothetical protein A7U60_g3754 [Sanghuangporus baumii]	1610	1063	1517	462	59.0909	1.54e-154
scaffold10.t261	EVM scaffold10.g261 scaffold10:894015-895186(-)	318	1	316	OCB89070.1	hypothetical protein A7U60_g3753 [Sanghuangporus baumii]	317	1	316	316	83.5443	7.74e-187
scaffold10.t262	EVM scaffold10.g262 scaffold10:896888-899734(+)	949	42	944	OCB89069.1	hypothetical protein A7U60_g3752 [Sanghuangporus baumii]	963	1	957	964	47.9253	1.51e-275
scaffold10.t263	EVM scaffold10.g263 scaffold10:900513-903389(+)	722	1	721	OCB89068.1	hypothetical protein A7U60_g3751 [Sanghuangporus baumii]	737	1	737	750	85.3333	0
scaffold10.t264	EVM scaffold10.g264 scaffold10:904646-905985(+)	298	1	296	XP_007271776.1	uncharacterized protein FOMMEDRAFT_143448 [Fomitiporia mediterranea MF3/22] EJC97939.1 hypothetical protein FOMMEDRAFT_143448 [Fomitiporia mediterranea MF3/22]	342	45	341	297	77.1044	1.39e-162
scaffold10.t265	EVM scaffold10.g265 scaffold10:907528-908005(+)	134	1	132	OCB89066.1	hypothetical protein A7U60_g3749 [Sanghuangporus baumii]	120	1	119	132	75	2.21e-54
scaffold10.t266	EVM scaffold10.g266 scaffold10:908791-909944(-)	303	6	291	XP_007267694.1	cysteine proteinase [Fomitiporia mediterranea MF3/22] EJD02278.1 cysteine proteinase [Fomitiporia mediterranea MF3/22]	1104	134	417	294	80.2721	9.69e-153
scaffold10.t267	EVM scaffold10.g267 scaffold10:910254-913575(-)	692	1	624	XP_007271775.1	uncharacterized protein FOMMEDRAFT_149406 [Fomitiporia mediterranea MF3/22] EJC97938.1 hypothetical protein FOMMEDRAFT_149406 [Fomitiporia mediterranea MF3/22]	619	1	618	640	51.4062	1.65e-150
scaffold10.t268	EVM scaffold10.g268 scaffold10:913889-916047(+)	623	1	620	OCB89064.1	glycoside hydrolase family 16 protein [Sanghuangporus baumii]	1694	47	668	622	81.0289	0
scaffold10.t269	EVM scaffold10.g269 scaffold10:917330-919836(+)	731	254	730	OCB89064.1	glycoside hydrolase family 16 protein [Sanghuangporus baumii]	1694	1310	1694	480	53.5417	2.03e-130
scaffold10.t270	EVM scaffold10.g270 scaffold10:920815-922112(-)	391	1	390	OCB89063.1	hypothetical protein A7U60_g3746 [Sanghuangporus baumii]	390	1	390	399	68.6717	2.48e-175
scaffold10.t271	EVM scaffold10.g271 scaffold10:922627-924446(+)	468	18	458	KAI5119196.1	hypothetical protein M0805_004451 [Coniferiporia weirii]	459	27	454	441	74.8299	7.95e-244
scaffold10.t272	EVM scaffold10.g272 scaffold10:925210-927228(+)	652	1	651	OCB89062.1	branched-chain alpha-keto acid dehydrogenase E1-alpha subunit [Sanghuangporus baumii]	1213	501	1213	721	52.982	1.51e-189
scaffold10.t273	EVM scaffold10.g273 scaffold10:927645-929091(-)	341	1	340	OCB89061.1	hypothetical protein A7U60_g3744 [Sanghuangporus baumii]	348	1	348	349	86.2464	1.43e-223
scaffold10.t274	EVM scaffold10.g274 scaffold10:930242-931381(+)	295	1	294	OCB89059.1	hypothetical protein A7U60_g3742 [Sanghuangporus baumii]	298	1	294	294	77.551	4.46e-157
scaffold10.t275	EVM scaffold10.g275 scaffold10:931686-933710(+)	675	17	608	OCB89058.1	hypothetical protein A7U60_g3741 [Sanghuangporus baumii]	656	3	595	601	55.2413	1.23e-205
scaffold10.t276	EVM scaffold10.g276 scaffold10:936002-937084(-)	329	10	279	OCB85094.1	hypothetical protein A7U60_g7719 [Sanghuangporus baumii]	385	70	346	294	54.7619	6.65e-73
scaffold10.t277	EVM scaffold10.g277 scaffold10:948391-951450(-)	1010	1	1007	OCB83871.1	reverse transcriptase-RNase H-integrase [Sanghuangporus baumii]	1420	357	1387	1035	62.8019	0
scaffold10.t278	EVM scaffold10.g278 scaffold10:951984-953396(-)	439	109	402	OCB91517.1	hypothetical protein A7U60_g1220 [Sanghuangporus baumii]	453	24	349	332	37.6506	1.44e-53
scaffold10.t279	EVM scaffold10.g279 scaffold10:956346-957614(-)	395	2	352	OCB83871.1	reverse transcriptase-RNase H-integrase [Sanghuangporus baumii]	1420	792	1180	390	56.1538	3.99e-143
scaffold10.t280	EVM scaffold10.g280 scaffold10:957729-958247(-)	143	1	142	OCB83871.1	reverse transcriptase-RNase H-integrase [Sanghuangporus baumii]	1420	581	752	172	46.5116	2.59e-45
scaffold10.t281	EVM scaffold10.g281 scaffold10:958314-958505(-)	64	1	63	OCB84638.1	reverse transcriptase-RNase H-integrase [Sanghuangporus baumii]	119	50	112	63	71.4286	3.76e-27
scaffold10.t282	EVM scaffold10.g282 scaffold10:959867-960502(-)	190	55	188	OCB89792.1	hypothetical protein A7U60_g3053 [Sanghuangporus baumii]	285	88	244	157	31.2102	3.71e-12
scaffold10.t283	EVM scaffold10.g283 scaffold10:962223-963074(-)	284	2	283	OCB89285.1	reverse transcriptase-RNase H-integrase [Sanghuangporus baumii]	1371	688	969	282	61.7021	5.1e-115
scaffold10.t284	EVM scaffold10.g284 scaffold10:963180-963617(-)	146	2	145	PAV22935.1	Transposon Tf2-1 [Pyrrhoderma noxium]	770	374	535	164	42.6829	9.35e-31
scaffold10.t285	EVM scaffold10.g285 scaffold10:964113-965543(-)	357	120	356	OCB83871.1	reverse transcriptase-RNase H-integrase [Sanghuangporus baumii]	1420	443	700	258	66.2791	1.68e-109
scaffold10.t286	EVM scaffold10.g286 scaffold10:965994-966746(-)	238	1	98	THG99084.1	hypothetical protein EW145_g7328 [Phellinidium pouzarii]	105	1	104	106	36.7925	8.24e-10
scaffold10.t287	EVM scaffold10.g287 scaffold10:973196-975611(-)	786	3	783	OCB85095.1	hypothetical protein A7U60_g7720 [Sanghuangporus baumii]	892	2	891	895	63.9106	0
scaffold10.t288	EVM scaffold10.g288 scaffold10:976720-977998(-)	386	13	375	XP_007271767.1	Metallo-dependent hydrolase [Fomitiporia mediterranea MF3/22] EJC97920.1 Metallo-dependent hydrolase [Fomitiporia mediterranea MF3/22]	434	81	426	364	61.2637	3.24e-151
scaffold10.t289	EVM scaffold10.g289 scaffold10:978550-979753(+)	273	1	272	OCB90187.1	dienelactone hydrolase endo-1,3,1,4-beta-D-glucanase [Sanghuangporus baumii]	273	1	273	277	67.87	5.23e-142
scaffold10.t290	EVM scaffold10.g290 scaffold10:980412-981808(+)	309	16	308	XP_007271761.1	F-actin capping protein, alpha subunit [Fomitiporia mediterranea MF3/22] EJC97914.1 F-actin capping protein, alpha subunit [Fomitiporia mediterranea MF3/22]	293	1	293	293	82.5939	7.3e-177
scaffold10.t292	EVM scaffold10.g292 scaffold10:983720-984535(+)	247	1	246	OCB90185.1	hypothetical protein A7U60_g2647 [Sanghuangporus baumii]	250	1	250	252	61.1111	7.35e-97
scaffold10.t293	EVM scaffold10.g293 scaffold10:985079-985893(+)	251	1	250	OCB90185.1	hypothetical protein A7U60_g2647 [Sanghuangporus baumii]	250	1	250	250	63.6	3.28e-113
scaffold10.t294	EVM scaffold10.g294 scaffold10:986436-987795(+)	435	1	434	OCB90184.1	mannose-6-phosphate isomerase [Sanghuangporus baumii]	437	1	437	440	74.5455	1.2e-231
scaffold10.t295	EVM scaffold10.g295 scaffold10:987961-988738(-)	202	33	201	OCB90183.1	hypothetical protein A7U60_g2645 [Sanghuangporus baumii]	177	10	177	170	85.2941	4.4e-84
scaffold10.t296	EVM scaffold10.g296 scaffold10:993970-995130(-)	313	1	312	OCB90179.1	hypothetical protein A7U60_g2641 [Sanghuangporus baumii]	317	1	317	319	74.9216	5.01e-142
scaffold10.t297	EVM scaffold10.g297 scaffold10:995302-1003849(+)	2364	39	2363	XP_007271662.1	pre-mRNA-processing-splicing factor [Fomitiporia mediterranea MF3/22] EJC97902.1 pre-mRNA-processing-splicing factor [Fomitiporia mediterranea MF3/22]	2352	27	2352	2326	97.0765	0
scaffold10.t298	EVM scaffold10.g298 scaffold10:1004013-1008324(-)	1292	1	1289	OCB90177.1	hypothetical protein A7U60_g2639 [Sanghuangporus baumii]	1275	1	1273	1299	67.2055	0
scaffold10.t299	EVM scaffold10.g299 scaffold10:1010106-1010906(+)	244	2	243	QWQ79349.1	Zn 2Cys6 transcription factor [Sanghuangporus sanghuang]	279	37	279	243	73.6626	6.56e-125
scaffold10.t300	EVM scaffold10.g300 scaffold10:1014257-1015518(+)	306	6	305	OCB90175.1	short-chain dehydrogenase [Sanghuangporus baumii]	305	6	305	300	82.3333	1.11e-173
scaffold10.t301	EVM scaffold10.g301 scaffold10:1016778-1019429(+)	774	1	773	OCB90174.1	hypothetical protein A7U60_g2636 [Sanghuangporus baumii]	777	1	769	773	60.9314	0
scaffold10.t302	EVM scaffold10.g302 scaffold10:1019618-1021223(-)	519	6	511	XP_007271749.1	FAD/NAD-binding domain-containing protein [Fomitiporia mediterranea MF3/22] EJC97898.1 FAD/NAD-binding domain-containing protein [Fomitiporia mediterranea MF3/22]	515	4	508	506	74.1107	2.93e-280
scaffold10.t303	EVM scaffold10.g303 scaffold10:1021553-1024172(-)	688	1	515	XP_007271585.1	uncharacterized protein FOMMEDRAFT_23964 [Fomitiporia mediterranea MF3/22] EJC97897.1 hypothetical protein FOMMEDRAFT_23964 [Fomitiporia mediterranea MF3/22]	650	1	517	522	55.7471	9.73e-180
scaffold10.t304	EVM scaffold10.g304 scaffold10:1025152-1025990(-)	178	1	171	XP_007271584.1	peroxiredoxin Q [Fomitiporia mediterranea MF3/22] EJC97896.1 peroxiredoxin Q [Fomitiporia mediterranea MF3/22]	196	1	174	174	72.9885	1.26e-88
scaffold10.t305	EVM scaffold10.g305 scaffold10:1026425-1027598(+)	282	1	264	OCB90172.1	hypothetical protein A7U60_g2633 [Sanghuangporus baumii]	361	1	303	310	39.6774	9.04e-56
scaffold10.t306	EVM scaffold10.g306 scaffold10:1028091-1031307(-)	838	1	837	OCB90171.1	hypothetical protein A7U60_g2632 [Sanghuangporus baumii]	868	1	868	878	63.7813	0
scaffold10.t307	EVM scaffold10.g307 scaffold10:1032297-1032717(-)	108	1	104	PAV17016.1	mitochondrial import inner membrane translocase subunit TIM9 [Pyrrhoderma noxium]	91	1	90	104	51.9231	3.06e-23
scaffold10.t308	EVM scaffold10.g308 scaffold10:1033035-1034472(+)	404	1	377	XP_007271655.1	3-deoxy-7-phosphoheptulonate synthase [Fomitiporia mediterranea MF3/22] EJC97893.1 3-deoxy-7-phosphoheptulonate synthase [Fomitiporia mediterranea MF3/22]	394	1	377	377	87.7984	2.76e-244
scaffold10.t309	EVM scaffold10.g309 scaffold10:1035170-1038156(-)	834	1	792	OCB90169.1	hypothetical protein A7U60_g2630 [Sanghuangporus baumii]	857	1	774	816	59.4363	6.46e-246
scaffold10.t310	EVM scaffold10.g310 scaffold10:1038338-1039567(+)	356	1	355	XP_007271746.1	ATPase, V0 complex, subunit D [Fomitiporia mediterranea MF3/22] EJC97890.1 ATPase, V0 complex, subunit D [Fomitiporia mediterranea MF3/22]	356	1	356	356	91.2921	1.22e-239
scaffold10.t311	EVM scaffold10.g311 scaffold10:1040175-1042215(+)	626	9	625	OCB90165.1	hypothetical protein A7U60_g2626 [Sanghuangporus baumii]	614	15	614	619	77.2213	0
scaffold10.t312	EVM scaffold10.g312 scaffold10:1042489-1044188(-)	480	1	478	KAI5121410.1	hypothetical protein M0805_003182 [Coniferiporia weirii]	466	1	463	478	66.1088	1.11e-222
scaffold10.t313	EVM scaffold10.g313 scaffold10:1044455-1045433(+)	216	1	213	XP_007271583.1	Emopamil-binding protein [Fomitiporia mediterranea MF3/22] EJC97888.1 Emopamil-binding protein [Fomitiporia mediterranea MF3/22]	214	1	213	213	87.3239	1.24e-132
scaffold10.t314	EVM scaffold10.g314 scaffold10:1046417-1047064(+)	173	18	152	OCB90162.1	hypothetical protein A7U60_g2623 [Sanghuangporus baumii]	189	20	150	135	75.5556	2.93e-63
scaffold10.t315	EVM scaffold10.g315 scaffold10:1048409-1054992(+)	1818	1	1817	OCB90160.1	phospholipase D [Sanghuangporus baumii]	1908	78	1908	1896	70.9916	0
scaffold10.t316	EVM scaffold10.g316 scaffold10:1055515-1056930(-)	472	1	378	OCB90159.1	hypothetical protein A7U60_g2620 [Sanghuangporus baumii]	389	1	367	380	64.4737	9.5e-167
scaffold10.t317	EVM scaffold10.g317 scaffold10:1058294-1059502(+)	403	2	400	OCB90158.1	hypothetical protein A7U60_g2619 [Sanghuangporus baumii]	532	118	518	407	59.2138	1.82e-124
scaffold10.t318	EVM scaffold10.g318 scaffold10:1059875-1061234(-)	373	217	371	XP_007271664.1	SMAD/FHA domain-containing protein [Fomitiporia mediterranea MF3/22] EJC97883.1 SMAD/FHA domain-containing protein [Fomitiporia mediterranea MF3/22]	302	147	301	155	85.8065	3.22e-90
scaffold10.t319	EVM scaffold10.g319 scaffold10:1061541-1062681(+)	360	1	358	XP_007271742.1	uncharacterized protein FOMMEDRAFT_143417 [Fomitiporia mediterranea MF3/22] EJC97882.1 hypothetical protein FOMMEDRAFT_143417 [Fomitiporia mediterranea MF3/22]	382	1	359	361	72.8532	1.92e-195
scaffold10.t320	EVM scaffold10.g320 scaffold10:1063201-1066228(+)	758	1	755	OCB90155.1	hypothetical protein A7U60_g2616 [Sanghuangporus baumii]	775	1	773	809	53.0284	1.76e-244
scaffold10.t321	EVM scaffold10.g321 scaffold10:1066997-1069200(-)	672	1	669	OCB90154.1	hypothetical protein A7U60_g2615 [Sanghuangporus baumii]	683	1	681	684	67.8363	0
scaffold10.t322	EVM scaffold10.g322 scaffold10:1070108-1071275(+)	316	1	309	KAH8114402.1	hypothetical protein DFH11DRAFT_1841190 [Phellopilus nigrolimitatus]	319	1	308	313	56.23	9.29e-100
scaffold10.t323	EVM scaffold10.g323 scaffold10:1071710-1074525(-)	732	2	691	OCB90155.1	hypothetical protein A7U60_g2616 [Sanghuangporus baumii]	775	5	723	759	41.8972	2.27e-161
scaffold10.t324	EVM scaffold10.g324 scaffold10:1077333-1078147(-)	208	35	187	OCB90788.1	beta and beta-prime subunits of DNA dependent RNA-polymerase [Sanghuangporus baumii]	1780	210	362	153	94.1176	1.61e-87
scaffold10.t325	EVM scaffold10.g325 scaffold10:1084428-1085022(-)	181	30	176	KAI5120269.1	hypothetical protein M0805_004605 [Coniferiporia weirii]	282	124	278	155	38.7097	4.73e-24
scaffold10.t326	EVM scaffold10.g326 scaffold10:1086600-1087879(-)	377	85	374	OCB88910.1	hypothetical protein A7U60_g4006 [Sanghuangporus baumii]	554	259	549	297	33.67	4.13e-40
scaffold10.t327	EVM scaffold10.g327 scaffold10:1093387-1093949(+)	139	27	120	KAJ3507462.1	hypothetical protein NLJ89_g6293 [Agrocybe chaxingu]	198	48	139	96	43.75	3.14e-11
scaffold10.t329	EVM scaffold10.g329 scaffold10:1098502-1100823(+)	635	370	633	TFY53807.1	hypothetical protein EVJ58_g9240 [Rhodofomes roseus]	1171	393	656	264	58.3333	2.13e-92
scaffold10.t330	EVM scaffold10.g330 scaffold10:1101082-1101757(+)	205	24	176	OCB90232.1	hypothetical protein A7U60_g2604 [Sanghuangporus baumii]	389	104	256	153	50.3268	1.22e-46
scaffold10.t331	EVM scaffold10.g331 scaffold10:1102720-1105281(-)	787	2	693	OCB83969.1	hypothetical protein A7U60_g8640 [Sanghuangporus baumii]	1506	698	1501	817	42.3501	1.27e-183
scaffold10.t332	EVM scaffold10.g332 scaffold10:1106593-1108671(-)	570	278	562	OCB88910.1	hypothetical protein A7U60_g4006 [Sanghuangporus baumii]	554	258	548	293	37.2014	2.93e-52
scaffold10.t333	EVM scaffold10.g333 scaffold10:1109348-1109700(+)	95	2	86	KAG6369919.1	hypothetical protein JVT61DRAFT_13386 [Boletus reticuloceps]	108	23	107	88	44.3182	1.86e-14
scaffold10.t334	EVM scaffold10.g334 scaffold10:1112066-1112631(+)	172	16	167	OCB91736.1	hypothetical protein A7U60_g993 [Sanghuangporus baumii]	397	242	393	153	46.4052	3.4e-30
scaffold10.t338	EVM scaffold10.g338 scaffold10:1123647-1124858(-)	322	98	316	KAJ3555386.1	hypothetical protein NP233_g12222 [Leucocoprinus birnbaumii]	482	184	412	229	58.952	1.7e-76
scaffold10.t339	EVM scaffold10.g339 scaffold10:1125109-1128113(-)	873	150	510	KAI3623632.1	SPT5 [Malassezia furfur]	1058	281	574	384	25	9.37e-15
scaffold10.t340	EVM scaffold10.g340 scaffold10:1128936-1129337(+)	115	9	108	QXO19411.1	RNA polymerase II largest subunit, partial [Phylloporia gutta]	214	114	214	101	91.0891	1.05e-55
scaffold10.t341	EVM scaffold10.g341 scaffold10:1130231-1130489(+)	61	5	60	OCB86720.1	hypothetical protein A7U60_g6179 [Sanghuangporus baumii]	1159	600	664	65	73.8462	1.07e-18
scaffold10.t342	EVM scaffold10.g342 scaffold10:1131395-1132406(+)	282	8	258	XP_007271737.1	uncharacterized protein FOMMEDRAFT_162216 [Fomitiporia mediterranea MF3/22] EJC97877.1 hypothetical protein FOMMEDRAFT_162216 [Fomitiporia mediterranea MF3/22]	301	5	270	276	44.9275	1.86e-78
scaffold10.t343	EVM scaffold10.g343 scaffold10:1134654-1136044(+)	445	1	432	OCB85091.1	hypothetical protein A7U60_g7716 [Sanghuangporus baumii]	510	1	496	503	34.5924	4.11e-52
scaffold10.t344	EVM scaffold10.g344 scaffold10:1138048-1139233(-)	356	1	163	XP_007271740.1	uncharacterized protein FOMMEDRAFT_171290 [Fomitiporia mediterranea MF3/22] EJC97880.1 hypothetical protein FOMMEDRAFT_171290 [Fomitiporia mediterranea MF3/22]	383	1	158	163	70.5521	1.37e-63
scaffold10.t345	EVM scaffold10.g345 scaffold10:1139490-1140392(+)	272	1	270	OCB85088.1	hypothetical protein A7U60_g7713 [Sanghuangporus baumii]	272	3	271	279	50.5376	1.25e-52
scaffold10.t346	EVM scaffold10.g346 scaffold10:1141690-1144047(-)	734	4	733	OCB85087.1	hypothetical protein A7U60_g7712 [Sanghuangporus baumii]	1255	492	1255	770	61.6883	7.27e-275
scaffold10.t347	EVM scaffold10.g347 scaffold10:1149798-1151498(+)	389	8	388	XP_007271730.1	uncharacterized protein FOMMEDRAFT_137258 [Fomitiporia mediterranea MF3/22] EJC97869.1 hypothetical protein FOMMEDRAFT_137258 [Fomitiporia mediterranea MF3/22]	390	10	390	381	81.3648	1.16e-231
scaffold10.t348	EVM scaffold10.g348 scaffold10:1151760-1153488(-)	464	1	462	XP_007271729.1	uncharacterized protein FOMMEDRAFT_171279 [Fomitiporia mediterranea MF3/22] EJC97868.1 hypothetical protein FOMMEDRAFT_171279 [Fomitiporia mediterranea MF3/22]	463	1	462	466	82.8326	3.53e-261
scaffold10.t349	EVM scaffold10.g349 scaffold10:1153866-1156485(-)	643	1	642	XP_007271728.1	mitochondrial Rho GTPase [Fomitiporia mediterranea MF3/22] EJC97867.1 mitochondrial Rho GTPase [Fomitiporia mediterranea MF3/22]	642	1	642	642	90.6542	0
scaffold10.t350	EVM scaffold10.g350 scaffold10:1156877-1163011(+)	1585	1	1584	OCB85084.1	hypothetical protein A7U60_g7709 [Sanghuangporus baumii]	1589	1	1589	1590	83.2075	0
scaffold10.t351	EVM scaffold10.g351 scaffold10:1163482-1163943(+)	133	1	131	OCB85083.1	hypothetical protein A7U60_g7708 [Sanghuangporus baumii]	193	1	133	133	77.4436	1.33e-61
scaffold10.t352	EVM scaffold10.g352 scaffold10:1167781-1171760(-)	1088	1	1086	XP_007271714.1	DUF699-domain-containing protein [Fomitiporia mediterranea MF3/22] EJC97851.1 DUF699-domain-containing protein [Fomitiporia mediterranea MF3/22]	1095	1	1094	1100	83	0
scaffold10.t353	EVM scaffold10.g353 scaffold10:1172269-1174414(+)	662	9	660	OCB85080.1	hypothetical protein A7U60_g7705 [Sanghuangporus baumii]	651	9	650	655	74.9618	0
scaffold10.t354	EVM scaffold10.g354 scaffold10:1178517-1180203(+)	498	1	491	OCB85079.1	MFS general substrate transporter [Sanghuangporus baumii]	503	1	496	496	83.2661	1.5e-290
scaffold10.t355	EVM scaffold10.g355 scaffold10:1180982-1184219(-)	922	1	921	OCB88261.1	hypothetical protein A7U60_g4667 [Sanghuangporus baumii]	1325	373	1325	953	89.297	0
scaffold10.t356	EVM scaffold10.g356 scaffold10:1184810-1186518(+)	284	4	268	OCB83933.1	hypothetical protein A7U60_g9142 [Sanghuangporus baumii]	321	4	306	303	46.8647	2.73e-75
scaffold10.t357	EVM scaffold10.g357 scaffold10:1187161-1188435(-)	371	1	370	XP_007271716.1	CAF1-domain-containing protein [Fomitiporia mediterranea MF3/22] EJC97855.1 CAF1-domain-containing protein [Fomitiporia mediterranea MF3/22]	370	1	370	371	86.2534	4.68e-233
scaffold10.t358	EVM scaffold10.g358 scaffold10:1188770-1189722(-)	262	1	143	OCB88260.1	hypothetical protein A7U60_g4666 [Sanghuangporus baumii]	303	47	190	144	72.2222	1.72e-57
scaffold10.t359	EVM scaffold10.g359 scaffold10:1189950-1193041(+)	689	1	660	XP_007271718.1	uncharacterized protein FOMMEDRAFT_114603 [Fomitiporia mediterranea MF3/22] EJC97857.1 hypothetical protein FOMMEDRAFT_114603 [Fomitiporia mediterranea MF3/22]	661	1	660	696	70.2586	0
scaffold10.t360	EVM scaffold10.g360 scaffold10:1194936-1197116(+)	492	11	489	OCB88259.1	hypothetical protein A7U60_g4665 [Sanghuangporus baumii]	1046	566	1044	479	84.7599	2.68e-295
scaffold10.t361	EVM scaffold10.g361 scaffold10:1201258-1201855(-)	140	1	139	OCB88255.1	hypothetical protein A7U60_g4661 [Sanghuangporus baumii]	139	1	139	139	84.1727	1.04e-85
scaffold10.t362	EVM scaffold10.g362 scaffold10:1204021-1206698(-)	791	1	787	OCB88254.1	hypothetical protein A7U60_g4660 [Sanghuangporus baumii]	805	1	798	821	62.972	0
scaffold10.t363	EVM scaffold10.g363 scaffold10:1207787-1209824(-)	455	21	454	OCB88253.1	DAHP synthetase [Sanghuangporus baumii]	510	80	510	435	89.6552	3.1e-278
scaffold10.t364	EVM scaffold10.g364 scaffold10:1211603-1212382(-)	218	6	212	OCB88252.1	hypothetical protein A7U60_g4658 [Sanghuangporus baumii]	378	3	213	211	77.7251	2.71e-111
scaffold10.t365	EVM scaffold10.g365 scaffold10:1215397-1219213(+)	1016	1	1015	OCB88251.1	HECT-domain-containing protein [Sanghuangporus baumii]	1033	1	1033	1036	77.8958	0
scaffold10.t366	EVM scaffold10.g366 scaffold10:1219663-1222358(-)	756	1	755	OCB88249.1	CEL6 protein [Sanghuangporus baumii]	857	103	857	755	86.755	0
scaffold10.t367	EVM scaffold10.g367 scaffold10:1224560-1225360(-)	267	32	266	XP_007271578.1	uncharacterized protein FOMMEDRAFT_23915 [Fomitiporia mediterranea MF3/22] EJC97843.1 hypothetical protein FOMMEDRAFT_23915 [Fomitiporia mediterranea MF3/22]	253	5	253	250	71.6	6.42e-99
scaffold10.t368	EVM scaffold10.g368 scaffold10:1225564-1228206(+)	800	1	771	OCB88247.1	hypothetical protein A7U60_g4653 [Sanghuangporus baumii]	1023	19	796	810	51.8519	4.73e-194
scaffold10.t369	EVM scaffold10.g369 scaffold10:1228533-1229278(+)	199	1	195	KAH8114425.1	hypothetical protein DFH11DRAFT_1594301 [Phellopilus nigrolimitatus]	199	1	195	200	51.5	4.06e-55
scaffold10.t370	EVM scaffold10.g370 scaffold10:1232797-1233929(+)	318	1	317	OCB88246.1	hypothetical protein A7U60_g4652 [Sanghuangporus baumii]	318	1	318	321	69.7819	2.92e-116
scaffold10.t371	EVM scaffold10.g371 scaffold10:1235507-1236971(-)	351	2	350	OCB88245.1	NAD(P)-binding protein [Sanghuangporus baumii]	340	3	340	368	58.9674	1.13e-134
scaffold10.t372	EVM scaffold10.g372 scaffold10:1239964-1241618(+)	475	121	430	TDL17695.1	hypothetical protein BD410DRAFT_901363 [Rickenella mellea]	503	191	501	318	33.9623	7.49e-37
scaffold10.t373	EVM scaffold10.g373 scaffold10:1241837-1246781(-)	1278	198	1277	THG97768.1	hypothetical protein EW026_g4296 [Hermanssonia centrifuga]	1216	252	1216	1136	36.6197	1.16e-212
scaffold10.t374	EVM scaffold10.g374 scaffold10:1247312-1249218(-)	544	1	543	OCB88244.1	hypothetical protein A7U60_g4650 [Sanghuangporus baumii]	536	1	535	547	65.6307	1.34e-245
scaffold10.t375	EVM scaffold10.g375 scaffold10:1250829-1252726(+)	501	24	500	KAH8114417.1	hypothetical protein DFH11DRAFT_1855604 [Phellopilus nigrolimitatus]	502	22	502	481	80.2495	4.19e-293
scaffold10.t376	EVM scaffold10.g376 scaffold10:1256383-1257617(-)	298	1	297	XP_007271704.1	DUF500-domain-containing protein [Fomitiporia mediterranea MF3/22] EJC97837.1 DUF500-domain-containing protein [Fomitiporia mediterranea MF3/22]	289	1	288	298	90.604	2.31e-183
scaffold10.t377	EVM scaffold10.g377 scaffold10:1257906-1260220(-)	540	1	537	OCB88242.1	Phosphodiest-domain-containing protein [Sanghuangporus baumii]	848	1	543	548	81.9343	0
scaffold10.t378	EVM scaffold10.g378 scaffold10:1260937-1261494(+)	133	4	132	OCB88241.1	hypothetical protein A7U60_g4647 [Sanghuangporus baumii]	158	3	158	157	52.8662	2.45e-47
scaffold10.t379	EVM scaffold10.g379 scaffold10:1262377-1265060(-)	663	1	662	XP_007271575.1	MFS general substrate transporter [Fomitiporia mediterranea MF3/22] EJC97834.1 MFS general substrate transporter [Fomitiporia mediterranea MF3/22]	657	1	657	670	76.7164	0
scaffold10.t380	EVM scaffold10.g380 scaffold10:1266846-1269533(+)	721	1	720	OCB88240.1	hypothetical protein A7U60_g4645 [Sanghuangporus baumii]	894	250	894	726	67.9063	1.8e-307
scaffold10.t381	EVM scaffold10.g381 scaffold10:1272179-1273603(-)	398	1	397	OCB88236.1	zf-DHHC-domain-containing protein [Sanghuangporus baumii]	523	122	523	402	69.1542	1.08e-193
scaffold10.t382	EVM scaffold10.g382 scaffold10:1274149-1276562(+)	571	1	557	OCB88237.1	hypothetical protein A7U60_g4642 [Sanghuangporus baumii]	532	1	525	557	80.6104	0
scaffold10.t383	EVM scaffold10.g383 scaffold10:1276870-1278523(-)	462	1	461	OCB88238.1	eukaryotic translation initiation factor 3, subunit 6 [Sanghuangporus baumii]	462	1	462	462	90.9091	6.86e-302
scaffold10.t384	EVM scaffold10.g384 scaffold10:1279579-1280032(+)	110	4	109	OCB88239.1	hypothetical protein A7U60_g4644 [Sanghuangporus baumii]	131	26	131	106	82.0755	3.52e-63
scaffold10.t385	EVM scaffold10.g385 scaffold10:1286760-1291712(+)	1575	1	1573	OCB88911.1	hypothetical protein A7U60_g3866 [Sanghuangporus baumii]	2103	507	2102	1619	60.2224	0
scaffold10.t386	EVM scaffold10.g386 scaffold10:1294104-1296002(+)	590	1	582	KAH8111966.1	hypothetical protein DFH11DRAFT_1611078 [Phellopilus nigrolimitatus]	658	1	651	668	45.3593	3.95e-136
scaffold10.t387	EVM scaffold10.g387 scaffold10:1296655-1297773(+)	352	1	351	OCB88227.1	hypothetical protein A7U60_g4632 [Sanghuangporus baumii]	326	1	326	365	42.1918	3.59e-57
scaffold10.t388	EVM scaffold10.g388 scaffold10:1300933-1301477(+)	125	1	124	XP_007271689.1	Rhodanese-like protein [Fomitiporia mediterranea MF3/22] EJC97820.1 Rhodanese-like protein [Fomitiporia mediterranea MF3/22]	143	19	142	124	78.2258	7.35e-67
scaffold10.t389	EVM scaffold10.g389 scaffold10:1302740-1303845(-)	278	10	277	OCB88231.1	hypothetical protein A7U60_g4636 [Sanghuangporus baumii]	444	178	444	268	70.8955	3.33e-129
scaffold10.t390	EVM scaffold10.g390 scaffold10:1304747-1305771(+)	198	1	196	XP_007271692.1	uncharacterized protein FOMMEDRAFT_162158 [Fomitiporia mediterranea MF3/22] EJC97823.1 hypothetical protein FOMMEDRAFT_162158 [Fomitiporia mediterranea MF3/22]	210	1	204	206	63.1068	1.81e-58
scaffold10.t391	EVM scaffold10.g391 scaffold10:1306336-1308384(+)	560	26	528	XP_007271676.1	hexose transporter [Fomitiporia mediterranea MF3/22] EJC97804.1 hexose transporter [Fomitiporia mediterranea MF3/22]	549	39	531	507	76.9231	1.62e-263
scaffold10.t392	EVM scaffold10.g392 scaffold10:1310310-1311971(-)	388	1	376	OCB85747.1	hypothetical protein A7U60_g7399 [Sanghuangporus baumii]	359	1	354	376	67.5532	2.56e-176
scaffold10.t393	EVM scaffold10.g393 scaffold10:1312929-1314732(+)	547	1	532	OCB85748.1	hypothetical protein A7U60_g7400 [Sanghuangporus baumii]	532	1	527	532	65.7895	1.03e-249
scaffold10.t394	EVM scaffold10.g394 scaffold10:1314839-1316805(-)	567	16	566	OCB85749.1	DUF1613-domain-containing protein [Sanghuangporus baumii]	544	2	544	557	70.018	6.08e-283
scaffold10.t395	EVM scaffold10.g395 scaffold10:1317345-1318690(+)	426	1	425	XP_007271312.1	uncharacterized protein FOMMEDRAFT_149162 [Fomitiporia mediterranea MF3/22] EJC98365.1 hypothetical protein FOMMEDRAFT_149162 [Fomitiporia mediterranea MF3/22]	428	1	428	433	60.2771	5.84e-173
scaffold10.t396	EVM scaffold10.g396 scaffold10:1319089-1320224(-)	358	1	342	OCB91052.1	hypothetical protein A7U60_g1689 [Sanghuangporus baumii]	425	9	409	405	43.7037	1.93e-93
scaffold10.t397	EVM scaffold10.g397 scaffold10:1321026-1321581(+)	163	1	162	OCB88912.1	HSP20-like chaperone [Sanghuangporus baumii]	162	1	162	164	68.9024	1.94e-76
scaffold10.t398	EVM scaffold10.g398 scaffold10:1322213-1326135(-)	996	3	995	OCB85740.1	AAA-domain-containing protein [Sanghuangporus baumii]	1597	619	1569	999	69.8699	0
scaffold10.t399	EVM scaffold10.g399 scaffold10:1329198-1330564(-)	418	1	417	XP_007271219.1	uncharacterized protein FOMMEDRAFT_23682 [Fomitiporia mediterranea MF3/22] EJC98436.1 hypothetical protein FOMMEDRAFT_23682 [Fomitiporia mediterranea MF3/22]	408	1	408	417	68.1055	3.33e-208
scaffold10.t400	EVM scaffold10.g400 scaffold10:1333398-1334758(-)	416	1	415	XP_007271219.1	uncharacterized protein FOMMEDRAFT_23682 [Fomitiporia mediterranea MF3/22] EJC98436.1 hypothetical protein FOMMEDRAFT_23682 [Fomitiporia mediterranea MF3/22]	408	1	408	415	69.6386	6.56e-217
scaffold10.t401	EVM scaffold10.g401 scaffold10:1335552-1336256(-)	191	24	188	PAV16819.1	hypothetical protein PNOK_0688300 [Pyrrhoderma noxium]	177	16	174	165	61.8182	7.91e-63
scaffold10.t402	EVM scaffold10.g402 scaffold10:1337338-1338866(-)	410	1	409	XP_007271347.1	cyclin-like protein [Fomitiporia mediterranea MF3/22] EJC98434.1 cyclin-like protein [Fomitiporia mediterranea MF3/22]	413	1	413	420	72.619	5.91e-208
scaffold10.t403	EVM scaffold10.g403 scaffold10:1339090-1340656(+)	442	1	441	OCB85739.1	26S proteasome subunit P45 [Sanghuangporus baumii]	441	1	441	441	90.9297	3.47e-280
scaffold10.t404	EVM scaffold10.g404 scaffold10:1342287-1343688(+)	341	1	340	XP_007271253.1	uncharacterized protein FOMMEDRAFT_96314 [Fomitiporia mediterranea MF3/22] EJC98440.1 hypothetical protein FOMMEDRAFT_96314 [Fomitiporia mediterranea MF3/22]	349	9	348	340	73.5294	6.11e-193
scaffold10.t405	EVM scaffold10.g405 scaffold10:1344136-1346351(+)	610	1	609	XP_007271351.1	uncharacterized protein FOMMEDRAFT_129355 [Fomitiporia mediterranea MF3/22] EJC98441.1 hypothetical protein FOMMEDRAFT_129355 [Fomitiporia mediterranea MF3/22]	615	1	615	617	79.5786	0
scaffold10.t406	EVM scaffold10.g406 scaffold10:1348929-1350489(+)	346	1	338	OCB85736.1	2OG-Fe oxygenase [Sanghuangporus baumii]	664	332	660	341	78.5924	4.04e-188
scaffold10.t407	EVM scaffold10.g407 scaffold10:1350831-1351228(-)	95	5	52	OCB85735.1	hypothetical protein A7U60_g7387 [Sanghuangporus baumii]	94	4	51	48	81.25	1.48e-18
scaffold10.t408	EVM scaffold10.g408 scaffold10:1352776-1354992(-)	647	1	644	OCB85733.1	S-adenosyl-L-methionine-dependent methyltransferase [Sanghuangporus baumii]	746	1	689	689	69.9565	0
scaffold10.t411	EVM scaffold10.g411 scaffold10:1361104-1362375(+)	424	2	194	QWQ79350.1	Zn 2Cys6 transcription factor [Sanghuangporus sanghuang]	610	413	585	197	52.7919	1.33e-47
scaffold10.t412	EVM scaffold10.g412 scaffold10:1363052-1363723(-)	204	1	203	OCB85724.1	hypothetical protein A7U60_g7376 [Sanghuangporus baumii]	185	1	185	203	68.4729	3.41e-88
scaffold10.t413	EVM scaffold10.g413 scaffold10:1363977-1366162(+)	623	1	622	XP_007271355.1	dihydroxy-acid and 6-phosphogluconate dehydratase [Fomitiporia mediterranea MF3/22] EJC98449.1 dihydroxy-acid and 6-phosphogluconate dehydratase [Fomitiporia mediterranea MF3/22]	603	1	603	622	84.5659	0
scaffold10.t414	EVM scaffold10.g414 scaffold10:1366417-1367605(-)	334	1	330	XP_007271222.1	thiazole biosynthetic enzyme [Fomitiporia mediterranea MF3/22] EJC98450.1 thiazole biosynthetic enzyme [Fomitiporia mediterranea MF3/22]	329	1	328	334	86.5269	5.75e-196
scaffold10.t415	EVM scaffold10.g415 scaffold10:1368398-1369559(-)	327	1	324	XP_007271356.1	chorismate mutase [Fomitiporia mediterranea MF3/22] EJC98451.1 chorismate mutase [Fomitiporia mediterranea MF3/22]	310	1	308	326	69.3252	2.09e-138
scaffold10.t416	EVM scaffold10.g416 scaffold10:1370205-1372543(-)	664	1	658	OCB85706.1	carboxyl transferase [Sanghuangporus baumii]	1622	573	1229	663	83.5596	0
scaffold10.t417	EVM scaffold10.g417 scaffold10:1372979-1375292(-)	578	1	575	OCB85706.1	carboxyl transferase [Sanghuangporus baumii]	1622	1	567	575	88	0
scaffold10.t418	EVM scaffold10.g418 scaffold10:1378290-1384727(-)	1926	1	1925	OCB85707.1	hypothetical protein A7U60_g7358 [Sanghuangporus baumii]	2094	1	2094	2195	53.1663	0
scaffold10.t419	EVM scaffold10.g419 scaffold10:1385173-1385965(+)	227	1	217	OCB85708.1	t-SNARE [Sanghuangporus baumii]	900	1	226	226	68.5841	6.08e-89
scaffold10.t420	EVM scaffold10.g420 scaffold10:1387080-1390283(+)	982	866	972	XP_007271224.1	uncharacterized protein FOMMEDRAFT_23701 [Fomitiporia mediterranea MF3/22] EJC98456.1 hypothetical protein FOMMEDRAFT_23701 [Fomitiporia mediterranea MF3/22]	364	257	362	108	53.7037	1.82e-25
scaffold10.t421	EVM scaffold10.g421 scaffold10:1390660-1392105(+)	265	1	251	XP_007271359.1	t-SNARE [Fomitiporia mediterranea MF3/22] EJC98457.1 t-SNARE [Fomitiporia mediterranea MF3/22]	281	1	249	253	74.7036	1.95e-106
scaffold10.t422	EVM scaffold10.g422 scaffold10:1392936-1394652(-)	484	5	483	OCB85709.1	hypothetical protein A7U60_g7360 [Sanghuangporus baumii]	491	3	491	506	74.5059	1.56e-234
scaffold10.t423	EVM scaffold10.g423 scaffold10:1395334-1396345(-)	319	1	316	OCB89314.1	hypothetical protein A7U60_g3514 [Sanghuangporus baumii]	1008	602	917	316	62.6582	9.08e-128
scaffold10.t424	EVM scaffold10.g424 scaffold10:1401784-1406644(-)	1396	1	1393	OCB85710.1	FMN-dependent alpha-hydroxy acid dehydrogenase [Sanghuangporus baumii]	1827	327	1823	1540	58.1169	0
scaffold10.t425	EVM scaffold10.g425 scaffold10:1407215-1408498(-)	407	55	391	KAI5123111.1	hypothetical protein M0805_001467 [Coniferiporia weirii]	608	262	583	337	63.5015	8.97e-150
scaffold10.t426	EVM scaffold10.g426 scaffold10:1409877-1410894(-)	174	1	172	XP_007271368.1	V-type ATPase [Fomitiporia mediterranea MF3/22] EJC98469.1 V-type ATPase [Fomitiporia mediterranea MF3/22]	162	1	161	172	82.5581	1.64e-73
scaffold10.t427	EVM scaffold10.g427 scaffold10:1412061-1413188(+)	336	14	335	OCB85713.1	thioredoxin reductase [Sanghuangporus baumii]	322	1	322	322	95.6522	3.81e-225
scaffold10.t428	EVM scaffold10.g428 scaffold10:1413337-1415562(+)	521	9	520	KAI5123105.1	hypothetical protein M0805_001461 [Coniferiporia weirii]	518	12	515	512	70.8984	1.2e-252
scaffold10.t429	EVM scaffold10.g429 scaffold10:1416070-1418491(-)	561	1	544	OCB85715.1	cytochrome P450 [Sanghuangporus baumii]	547	1	547	547	79.8903	0
scaffold10.t430	EVM scaffold10.g430 scaffold10:1419474-1420811(+)	392	1	390	KAI5123103.1	hypothetical protein M0805_001459 [Coniferiporia weirii]	399	1	398	412	50	2.84e-112
scaffold10.t431	EVM scaffold10.g431 scaffold10:1424304-1427060(-)	878	1	874	OCB85718.1	beta-hexosaminidase [Sanghuangporus baumii]	1413	522	1413	909	66.3366	0
scaffold10.t432	EVM scaffold10.g432 scaffold10:1428344-1431262(-)	604	2	602	THH09831.1	hypothetical protein EW145_g1735 [Phellinidium pouzarii]	1894	1055	1713	662	62.8399	9.64e-265
scaffold10.t433	EVM scaffold10.g433 scaffold10:1434528-1434962(-)	145	1	144	OCB85719.1	WD40 repeat-like protein [Sanghuangporus baumii]	1338	111	256	147	67.3469	1.05e-47
scaffold10.t434	EVM scaffold10.g434 scaffold10:1436018-1436793(+)	224	14	218	KAI5123099.1	hypothetical protein M0805_001455 [Coniferiporia weirii]	381	181	380	223	44.3946	1.52e-45
scaffold10.t435	EVM scaffold10.g435 scaffold10:1437990-1438794(-)	248	1	247	OCB89914.1	hypothetical protein A7U60_g2944 [Sanghuangporus baumii]	550	336	550	247	70.8502	5.32e-107
scaffold10.t436	EVM scaffold10.g436 scaffold10:1439248-1444329(-)	1353	1	1352	OCB84986.1	multidrug resistance protein 1 [Sanghuangporus baumii]	1375	1	1375	1379	83.5388	0
scaffold10.t437	EVM scaffold10.g437 scaffold10:1447052-1448654(+)	515	221	506	KAI5118699.1	hypothetical protein M0805_003355 [Coniferiporia weirii]	457	199	453	291	41.2371	3.1e-31
scaffold10.t438	EVM scaffold10.g438 scaffold10:1449831-1452263(-)	725	217	724	OCB84987.1	hypothetical protein A7U60_g7942 [Sanghuangporus baumii]	682	185	682	542	55.5351	3.34e-142
scaffold10.t439	EVM scaffold10.g439 scaffold10:1458044-1460121(+)	666	1	664	OCB84983.1	hypothetical protein A7U60_g7937 [Sanghuangporus baumii]	747	76	746	682	56.7449	2.07e-192
scaffold10.t440	EVM scaffold10.g440 scaffold10:1462046-1463209(-)	388	1	387	OCB84982.1	hypothetical protein A7U60_g7936 [Sanghuangporus baumii]	606	228	606	394	55.5838	2.19e-110
scaffold10.t441	EVM scaffold10.g441 scaffold10:1465087-1466133(-)	312	1	310	OCB84981.1	hypothetical protein A7U60_g7935 [Sanghuangporus baumii]	402	96	401	312	65.7051	6.19e-129
scaffold10.t442	EVM scaffold10.g442 scaffold10:1466905-1468806(+)	556	1	537	OCB84980.1	SNF5-domain-containing protein [Sanghuangporus baumii]	2915	20	556	541	81.146	5.09e-272
scaffold10.t443	EVM scaffold10.g443 scaffold10:1469366-1470678(+)	322	1	321	XP_007271875.1	reductase AKOR2 [Fomitiporia mediterranea MF3/22] EJC98073.1 reductase AKOR2 [Fomitiporia mediterranea MF3/22]	321	1	321	321	83.1776	2.19e-211
scaffold10.t444	EVM scaffold10.g444 scaffold10:1471217-1472687(+)	394	120	388	TDL17695.1	hypothetical protein BD410DRAFT_901363 [Rickenella mellea]	503	199	501	303	34.6535	2.53e-27
scaffold10.t445	EVM scaffold10.g445 scaffold10:1473266-1477552(-)	1052	1	1035	OCB84691.1	alcohol dehydrogenase [Sanghuangporus baumii]	1336	1	963	1101	57.9473	0
scaffold10.t446	EVM scaffold10.g446 scaffold10:1480700-1482234(+)	407	1	397	OCB84979.1	Nucleotidyltransferase [Sanghuangporus baumii]	414	1	399	407	73.4644	1.72e-204
scaffold10.t447	EVM scaffold10.g447 scaffold10:1482297-1483864(-)	422	13	421	OCB84978.1	hypothetical protein A7U60_g7932 [Sanghuangporus baumii]	486	75	486	412	78.1553	1.06e-238
scaffold10.t448	EVM scaffold10.g448 scaffold10:1484759-1489901(+)	1366	43	1363	OCB84986.1	multidrug resistance protein 1 [Sanghuangporus baumii]	1375	64	1373	1329	75.0188	0
scaffold10.t449	EVM scaffold10.g449 scaffold10:1491690-1493607(+)	615	5	614	OCB85147.1	hypothetical protein A7U60_g7773 [Sanghuangporus baumii]	695	38	695	667	54.7226	3.88e-198
scaffold10.t450	EVM scaffold10.g450 scaffold10:1494330-1494980(-)	117	1	105	OCB84977.1	hypothetical protein A7U60_g7931 [Sanghuangporus baumii]	157	23	148	127	55.9055	1.02e-34
scaffold10.t451	EVM scaffold10.g451 scaffold10:1497427-1500060(-)	659	11	654	XP_007271886.1	alpha/beta-hydrolase [Fomitiporia mediterranea MF3/22] EJC98089.1 alpha/beta-hydrolase [Fomitiporia mediterranea MF3/22]	639	7	634	653	53.9051	3.27e-238
scaffold10.t452	EVM scaffold10.g452 scaffold10:1500552-1503116(-)	608	17	598	XP_007271886.1	alpha/beta-hydrolase [Fomitiporia mediterranea MF3/22] EJC98089.1 alpha/beta-hydrolase [Fomitiporia mediterranea MF3/22]	639	47	633	591	58.3756	7.71e-236
scaffold10.t453	EVM scaffold10.g453 scaffold10:1505006-1508923(+)	911	1	910	OCB89890.1	ATP-dependent DNA helicase [Sanghuangporus baumii]	912	1	912	934	67.4518	0
scaffold10.t454	EVM scaffold10.g454 scaffold10:1509114-1510803(+)	547	1	517	OCB89891.1	hypothetical protein A7U60_g2920 [Sanghuangporus baumii]	532	6	519	521	71.785	6.83e-267
scaffold10.t455	EVM scaffold10.g455 scaffold10:1510886-1511984(-)	240	1	236	OCB89892.1	Methylthioribulose-1-phosphate dehydratase [Sanghuangporus baumii]	239	1	236	236	91.1017	1.3e-162
scaffold10.t456	EVM scaffold10.g456 scaffold10:1512300-1516837(+)	1309	1	1308	OCB89893.1	P-loop containing nucleoside triphosphate hydrolase protein [Sanghuangporus baumii]	1286	1	1286	1320	72.6515	0
scaffold10.t457	EVM scaffold10.g457 scaffold10:1517039-1523509(-)	1996	1	1995	OCB89894.1	hypothetical protein A7U60_g2923 [Sanghuangporus baumii]	2011	1	2011	2021	65.1658	0
scaffold10.t458	EVM scaffold10.g458 scaffold10:1523808-1524842(+)	222	1	220	XP_007271903.1	Translin [Fomitiporia mediterranea MF3/22] EJC98116.1 Translin [Fomitiporia mediterranea MF3/22]	229	1	220	220	80.4545	5.53e-125
scaffold10.t459	EVM scaffold10.g459 scaffold10:1525290-1526547(+)	324	11	322	OCB89896.1	hypothetical protein A7U60_g2925 [Sanghuangporus baumii]	331	1	331	331	85.1964	3.91e-201
scaffold10.t460	EVM scaffold10.g460 scaffold10:1533935-1534480(-)	167	2	150	OCB86613.1	hypothetical protein A7U60_g6291 [Sanghuangporus baumii]	1061	883	1045	164	43.2927	1.78e-31
scaffold10.t461	EVM scaffold10.g461 scaffold10:1534640-1535885(-)	397	1	396	OCB90417.1	hypothetical protein A7U60_g2336 [Sanghuangporus baumii]	1061	441	838	403	59.0571	1.03e-150
scaffold10.t462	EVM scaffold10.g462 scaffold10:1556830-1557490(-)	196	1	195	OCB89897.1	HSP20-like chaperone [Sanghuangporus baumii]	198	1	198	203	72.4138	1.66e-89
scaffold10.t463	EVM scaffold10.g463 scaffold10:1558089-1560436(-)	594	30	593	OCB89898.1	Clavaminate synthase-like protein [Sanghuangporus baumii]	548	11	548	582	70.2749	4.61e-262
scaffold10.t464	EVM scaffold10.g464 scaffold10:1561434-1563461(-)	557	1	556	OCB89899.1	PP2C-domain-containing protein [Sanghuangporus baumii]	659	110	659	572	69.9301	1.7e-248
scaffold10.t465	EVM scaffold10.g465 scaffold10:1565346-1567238(+)	577	1	576	XP_007271605.1	uncharacterized protein FOMMEDRAFT_24111 [Fomitiporia mediterranea MF3/22] EJC98111.1 hypothetical protein FOMMEDRAFT_24111 [Fomitiporia mediterranea MF3/22]	537	1	537	589	44.652	1.86e-109
scaffold10.t466	EVM scaffold10.g466 scaffold10:1567884-1569982(-)	681	1	678	XP_007271901.1	uncharacterized protein FOMMEDRAFT_114955 [Fomitiporia mediterranea MF3/22] EJC98110.1 hypothetical protein FOMMEDRAFT_114955 [Fomitiporia mediterranea MF3/22]	659	1	657	701	65.4779	4.06e-301
scaffold10.t467	EVM scaffold10.g467 scaffold10:1570161-1573225(-)	1001	69	967	OCB87601.1	WD40 repeat-like protein [Sanghuangporus baumii]	2135	1138	2101	982	53.2587	3.88e-246
scaffold10.t468	EVM scaffold10.g468 scaffold10:1573554-1575126(+)	392	1	391	OCB89904.1	hypothetical protein A7U60_g2933 [Sanghuangporus baumii]	395	1	395	395	76.7089	2.27e-203
scaffold10.t469	EVM scaffold10.g469 scaffold10:1575408-1577346(-)	442	5	433	XP_007271899.1	DNA ligase/mRNA capping enzyme [Fomitiporia mediterranea MF3/22] EJC98107.1 DNA ligase/mRNA capping enzyme [Fomitiporia mediterranea MF3/22]	451	2	445	444	78.8288	3.05e-230
scaffold10.t470	EVM scaffold10.g470 scaffold10:1577843-1579161(-)	359	1	358	OCB89906.1	Zinc/iron permease [Sanghuangporus baumii]	349	1	349	366	65.3005	1.69e-133
scaffold10.t471	EVM scaffold10.g471 scaffold10:1579423-1580844(-)	360	6	301	OCB89907.1	CRAL/TRIO domain-containing protein [Sanghuangporus baumii]	336	7	302	296	85.473	1.46e-195
scaffold10.t472	EVM scaffold10.g472 scaffold10:1581210-1582405(-)	319	1	318	OCB89908.1	mRNA capping enzyme [Sanghuangporus baumii]	323	1	322	326	81.5951	1.76e-180
scaffold10.t473	EVM scaffold10.g473 scaffold10:1582526-1584420(+)	527	1	526	OCB89909.1	hypothetical protein A7U60_g2938 [Sanghuangporus baumii]	498	1	498	547	46.6179	5.17e-93
scaffold10.t474	EVM scaffold10.g474 scaffold10:1585139-1586251(-)	371	1	349	OCB89910.1	hypothetical protein A7U60_g2939 [Sanghuangporus baumii]	439	50	373	355	58.0282	7.99e-97
scaffold10.t475	EVM scaffold10.g475 scaffold10:1589079-1593306(-)	902	497	898	KAH8114523.1	pectin lyase-like protein [Phellopilus nigrolimitatus]	423	20	421	402	75.3731	1.08e-225
scaffold10.t476	EVM scaffold10.g476 scaffold10:1593485-1595513(-)	532	1	514	XP_007271895.1	TBCD protein [Fomitiporia mediterranea MF3/22] EJC98100.1 TBCD protein [Fomitiporia mediterranea MF3/22]	1162	166	661	516	63.5659	2.27e-207
scaffold10.t477	EVM scaffold10.g477 scaffold10:1596517-1597952(-)	345	1	343	PAV17193.1	carbohydrate-binding module family 1 [Pyrrhoderma noxium]	338	1	338	343	77.551	7.97e-185
scaffold10.t478	EVM scaffold10.g478 scaffold10:1599945-1601584(-)	403	7	393	OCB89912.1	hypothetical protein A7U60_g2942 [Sanghuangporus baumii]	786	8	408	402	72.1393	3.33e-180
scaffold10.t479	EVM scaffold10.g479 scaffold10:1601765-1602445(+)	199	6	158	OCB89913.1	MRP-L47-domain-containing protein [Sanghuangporus baumii]	254	4	154	153	75.817	3.47e-71
scaffold10.t480	EVM scaffold10.g480 scaffold10:1603405-1604243(+)	241	1	240	XP_007271892.1	uncharacterized protein FOMMEDRAFT_162448 [Fomitiporia mediterranea MF3/22] EJC98096.1 hypothetical protein FOMMEDRAFT_162448 [Fomitiporia mediterranea MF3/22]	331	91	331	241	80.4979	4.84e-136
scaffold10.t481	EVM scaffold10.g481 scaffold10:1604764-1606811(+)	542	1	541	OCB84989.1	hypothetical protein A7U60_g7944 [Sanghuangporus baumii]	543	1	543	544	90.2574	0
scaffold10.t482	EVM scaffold10.g482 scaffold10:1609509-1609755(+)	60	1	59	XP_007271633.1	dehydrogenase, partial [Fomitiporia mediterranea MF3/22] EJC98058.1 dehydrogenase, partial [Fomitiporia mediterranea MF3/22]	235	177	235	59	77.9661	2.08e-23
scaffold10.t483	EVM scaffold10.g483 scaffold10:1611724-1612215(+)	119	14	118	XP_007271864.1	uncharacterized protein FOMMEDRAFT_171420, partial [Fomitiporia mediterranea MF3/22] EJC98057.1 hypothetical protein FOMMEDRAFT_171420, partial [Fomitiporia mediterranea MF3/22]	303	203	302	105	47.619	5.45e-20
scaffold10.t484	EVM scaffold10.g484 scaffold10:1613322-1615341(+)	510	18	473	XP_007271886.1	alpha/beta-hydrolase [Fomitiporia mediterranea MF3/22] EJC98089.1 alpha/beta-hydrolase [Fomitiporia mediterranea MF3/22]	639	18	493	479	53.8622	2.43e-167
scaffold10.t485	EVM scaffold10.g485 scaffold10:1616375-1616865(+)	146	15	137	OCB89889.1	Rad4-domain-containing protein [Sanghuangporus baumii]	1038	4	122	123	70.7317	9.39e-40
scaffold10.t486	EVM scaffold10.g486 scaffold10:1616914-1619890(+)	879	1	878	OCB89889.1	Rad4-domain-containing protein [Sanghuangporus baumii]	1038	131	1038	919	68.5528	0
scaffold10.t487	EVM scaffold10.g487 scaffold10:1620180-1622176(-)	478	1	473	OCB89888.1	hypothetical protein A7U60_g2917 [Sanghuangporus baumii]	453	1	449	475	66.7368	4.01e-200
scaffold10.t488	EVM scaffold10.g488 scaffold10:1625360-1627157(-)	521	10	519	OCB89886.1	hypothetical protein A7U60_g2915 [Sanghuangporus baumii]	502	14	501	510	67.2549	3.32e-253
scaffold10.t489	EVM scaffold10.g489 scaffold10:1627910-1629650(-)	450	1	449	OCB89885.1	Pkinase-domain-containing protein [Sanghuangporus baumii]	733	281	733	454	92.0705	3.87e-287
scaffold10.t490	EVM scaffold10.g490 scaffold10:1630094-1630792(-)	196	1	195	XP_007271912.1	hydrolase [Fomitiporia mediterranea MF3/22] EJC98131.1 hydrolase [Fomitiporia mediterranea MF3/22]	304	108	304	197	67.0051	4.52e-87
scaffold10.t491	EVM scaffold10.g491 scaffold10:1631541-1634571(+)	744	6	731	OCB89884.1	AMP deaminase [Sanghuangporus baumii]	1544	4	729	726	80.303	0
scaffold10.t492	EVM scaffold10.g492 scaffold10:1634805-1638108(+)	809	1	807	OCB89884.1	AMP deaminase [Sanghuangporus baumii]	1544	740	1543	807	85.9975	0
scaffold10.t493	EVM scaffold10.g493 scaffold10:1638609-1640409(-)	430	1	429	XP_007271919.1	MFS general substrate transporter [Fomitiporia mediterranea MF3/22] EJC98142.1 MFS general substrate transporter [Fomitiporia mediterranea MF3/22]	517	85	513	429	71.0956	5.72e-215
scaffold10.t494	EVM scaffold10.g494 scaffold10:1641198-1643227(-)	509	1	507	OCB89883.1	MFS general substrate transporter [Sanghuangporus baumii]	984	1	511	513	73.4893	2.34e-258
scaffold10.t495	EVM scaffold10.g495 scaffold10:1645014-1647323(+)	689	6	682	KAH7929555.1	DDE-domain-containing protein [Leucogyrophana mollusca]	663	5	661	682	47.8006	6.59e-203
scaffold10.t496	EVM scaffold10.g496 scaffold10:1649960-1651919(+)	573	18	572	OCB89882.1	hypothetical protein A7U60_g2911 [Sanghuangporus baumii]	719	166	719	558	79.7491	6.07e-292
scaffold10.t497	EVM scaffold10.g497 scaffold10:1656447-1658568(-)	545	1	541	OCB89880.1	hypothetical protein A7U60_g2909 [Sanghuangporus baumii]	544	1	541	541	78.7431	0
scaffold10.t498	EVM scaffold10.g498 scaffold10:1659095-1660231(+)	295	13	275	OCB89879.1	t-SNARE [Sanghuangporus baumii]	453	178	440	263	69.962	2.2e-116
scaffold10.t499	EVM scaffold10.g499 scaffold10:1660510-1661691(-)	340	1	251	OCB89878.1	ribosomal protein L1 [Sanghuangporus baumii]	257	1	251	251	80.4781	4.52e-140
scaffold10.t500	EVM scaffold10.g500 scaffold10:1661877-1665295(+)	734	1	729	OCB89877.1	hypothetical protein A7U60_g2906 [Sanghuangporus baumii]	691	1	684	729	75.9945	0
scaffold10.t501	EVM scaffold10.g501 scaffold10:1666096-1668350(-)	697	1	696	OCB89876.1	hypothetical protein A7U60_g2905 [Sanghuangporus baumii]	696	1	696	709	67.5599	5.68e-300
scaffold10.t502	EVM scaffold10.g502 scaffold10:1669041-1670777(+)	506	1	505	OCB89875.1	hypothetical protein A7U60_g2904 [Sanghuangporus baumii]	510	1	510	516	74.8062	7.75e-243
scaffold10.t503	EVM scaffold10.g503 scaffold10:1671143-1672079(-)	217	1	216	XP_007271925.1	Der1-like protein [Fomitiporia mediterranea MF3/22] EJC98150.1 Der1-like protein [Fomitiporia mediterranea MF3/22]	216	1	216	216	93.9815	2.03e-150
scaffold10.t504	EVM scaffold10.g504 scaffold10:1672317-1673713(+)	423	9	421	XP_007271926.1	Mmp37-domain-containing protein [Fomitiporia mediterranea MF3/22] EJC98151.1 Mmp37-domain-containing protein [Fomitiporia mediterranea MF3/22]	420	3	420	418	79.1866	4.43e-236
scaffold10.t505	EVM scaffold10.g505 scaffold10:1674216-1676589(+)	572	4	520	OCB89873.1	Mmp37-domain-containing protein [Sanghuangporus baumii]	1020	513	1015	560	30.5357	2.66e-48
scaffold10.t506	EVM scaffold10.g506 scaffold10:1676821-1679438(-)	717	1	711	OCB89872.1	glucosyltransferase [Sanghuangporus baumii]	708	3	708	718	78.5515	0
scaffold10.t508	EVM scaffold10.g508 scaffold10:1680793-1685614(+)	1263	1	1262	OCB89870.1	hypothetical protein A7U60_g2899 [Sanghuangporus baumii]	1268	1	1268	1270	90.1575	0
scaffold10.t509	EVM scaffold10.g509 scaffold10:1685859-1686746(-)	296	1	295	XP_007271646.1	mitochondrial 50S ribosomal protein L5 [Fomitiporia mediterranea MF3/22] EJC98156.1 mitochondrial 50S ribosomal protein L5 [Fomitiporia mediterranea MF3/22]	295	1	295	295	83.0508	4.21e-180
scaffold10.t510	EVM scaffold10.g510 scaffold10:1686853-1688460(-)	442	3	441	XP_007271930.1	uncharacterized protein FOMMEDRAFT_162515 [Fomitiporia mediterranea MF3/22] EJC98157.1 hypothetical protein FOMMEDRAFT_162515 [Fomitiporia mediterranea MF3/22]	447	25	447	449	54.343	6.44e-159
scaffold10.t511	EVM scaffold10.g511 scaffold10:1688804-1689984(-)	359	1	355	OCB89868.1	nonribosomal peptide synthetase 12 [Sanghuangporus baumii]	1498	1140	1495	356	67.1348	9.83e-160
scaffold10.t512	EVM scaffold10.g512 scaffold10:1690573-1694528(-)	1044	1	1043	XP_007271932.1	nonribosomal peptide synthetase 12 [Fomitiporia mediterranea MF3/22] EJC98159.1 nonribosomal peptide synthetase 12 [Fomitiporia mediterranea MF3/22]	1045	1	1045	1049	79.5996	0
scaffold10.t513	EVM scaffold10.g513 scaffold10:1695176-1696207(+)	251	1	246	OCB89867.1	enoyl-CoA hydratase [Sanghuangporus baumii]	255	1	246	246	77.2358	6.47e-126
scaffold10.t514	EVM scaffold10.g514 scaffold10:1697878-1702730(-)	1260	1	1259	XP_007271934.1	uncharacterized protein FOMMEDRAFT_171500 [Fomitiporia mediterranea MF3/22] EJC98161.1 hypothetical protein FOMMEDRAFT_171500 [Fomitiporia mediterranea MF3/22]	1320	1	1266	1281	69.8673	0
scaffold10.t515	EVM scaffold10.g515 scaffold10:1702856-1704006(-)	292	1	291	OCB89865.1	adhesion regulating molecule [Sanghuangporus baumii]	291	1	291	291	82.8179	1.66e-168
scaffold10.t516	EVM scaffold10.g516 scaffold10:1704167-1704510(+)	98	1	97	OCB89864.1	hypothetical protein A7U60_g2893 [Sanghuangporus baumii]	79	1	79	97	70.1031	1.7e-36
scaffold10.t517	EVM scaffold10.g517 scaffold10:1704945-1707769(+)	712	11	705	OCB89863.1	hypothetical protein A7U60_g2892 [Sanghuangporus baumii]	774	92	768	697	65.8537	0
scaffold10.t518	EVM scaffold10.g518 scaffold10:1707963-1710139(-)	618	1	617	OCB89862.1	hypothetical protein A7U60_g2891 [Sanghuangporus baumii]	729	101	729	639	78.0908	9.31e-313
scaffold10.t519	EVM scaffold10.g519 scaffold10:1718575-1722160(-)	1180	1	1151	XP_027618686.1	LINE-1 retrotransposable element ORF2 protein [Sparassis crispa] GBE87773.1 LINE-1 retrotransposable element ORF2 protein [Sparassis crispa]	1497	61	1175	1158	35.4922	9.41e-222
scaffold10.t520	EVM scaffold10.g520 scaffold10:1722763-1724091(-)	407	89	326	KAH7902834.1	hypothetical protein BJ138DRAFT_1131582, partial [Hygrophoropsis aurantiaca]	389	94	334	245	28.9796	3.88e-14
scaffold11.t1	EVM scaffold11.g1 scaffold11:3227-4294(+)	356	34	331	PAV16364.1	hypothetical protein PNOK_0798400 [Pyrrhoderma noxium]	320	35	316	301	27.907	1.78e-27
scaffold11.t2	EVM scaffold11.g2 scaffold11:4429-6726(+)	766	36	761	OCB83871.1	reverse transcriptase-RNase H-integrase [Sanghuangporus baumii]	1420	293	1017	759	57.0487	3.15e-292
scaffold11.t3	EVM scaffold11.g3 scaffold11:6988-7692(+)	235	1	234	OCB89285.1	reverse transcriptase-RNase H-integrase [Sanghuangporus baumii]	1371	727	960	234	63.6752	7.87e-90
scaffold11.t4	EVM scaffold11.g4 scaffold11:8570-14777(-)	1678	593	1367	OCB90966.1	hypothetical protein A7U60_g1774 [Sanghuangporus baumii]	997	38	926	930	46.6667	4.98e-224
scaffold11.t5	EVM scaffold11.g5 scaffold11:14987-16002(+)	266	6	265	OCB91369.1	glutathione S-transferase P subunit [Sanghuangporus baumii]	266	7	266	260	80.7692	1.82e-157
scaffold11.t6	EVM scaffold11.g6 scaffold11:16535-18332(+)	515	4	514	OCB87926.1	G-alpha-domain-containing protein [Sanghuangporus baumii]	513	4	513	511	90.998	0
scaffold11.t7	EVM scaffold11.g7 scaffold11:25921-27289(-)	379	1	378	OCB87930.1	hypothetical protein A7U60_g4886 [Sanghuangporus baumii]	384	5	384	380	80.7895	6.63e-227
scaffold11.t8	EVM scaffold11.g8 scaffold11:27642-28552(+)	226	11	225	XP_007264585.1	uncharacterized protein FOMMEDRAFT_153926 [Fomitiporia mediterranea MF3/22] EJD04804.1 hypothetical protein FOMMEDRAFT_153926 [Fomitiporia mediterranea MF3/22]	323	101	323	226	47.7876	1.09e-52
scaffold11.t9	EVM scaffold11.g9 scaffold11:29324-30664(-)	298	1	297	OCB87934.1	NAD-binding protein [Sanghuangporus baumii]	296	1	296	297	83.165	8.7e-176
scaffold11.t10	EVM scaffold11.g10 scaffold11:31113-32218(-)	298	1	295	XP_007264496.1	arad-like aldolase/epimerase [Fomitiporia mediterranea MF3/22] EJD04715.1 arad-like aldolase/epimerase [Fomitiporia mediterranea MF3/22]	298	1	298	300	82	3.86e-168
scaffold11.t11	EVM scaffold11.g11 scaffold11:32722-38217(-)	1741	1	1727	OCB87935.1	hypothetical protein A7U60_g4891 [Sanghuangporus baumii]	2272	182	1940	1839	46.547	0
scaffold11.t12	EVM scaffold11.g12 scaffold11:39165-46011(+)	2038	4	2037	XP_007264591.1	clathrin-coated vesicle protein [Fomitiporia mediterranea MF3/22] EJD04810.1 clathrin-coated vesicle protein [Fomitiporia mediterranea MF3/22]	2073	6	2073	2071	77.6437	0
scaffold11.t13	EVM scaffold11.g13 scaffold11:46136-46765(-)	168	1	167	OCB87936.1	hypothetical protein A7U60_g4893 [Sanghuangporus baumii]	165	1	165	167	83.2335	3.6e-90
scaffold11.t14	EVM scaffold11.g14 scaffold11:51316-51685(+)	101	1	99	KAF5373459.1	hypothetical protein D9615_009436 [Tricholomella constricta]	331	223	331	109	50.4587	2.17e-27
scaffold11.t17	EVM scaffold11.g17 scaffold11:56664-58440(+)	522	130	521	XP_007271572.1	uncharacterized protein FOMMEDRAFT_162128 [Fomitiporia mediterranea MF3/22] EJC98330.1 hypothetical protein FOMMEDRAFT_162128 [Fomitiporia mediterranea MF3/22]	529	173	526	394	26.1421	4e-24
scaffold11.t18	EVM scaffold11.g18 scaffold11:58548-59747(-)	295	29	293	KAF5373459.1	hypothetical protein D9615_009436 [Tricholomella constricta]	331	73	331	275	50.1818	2.76e-83
scaffold11.t19	EVM scaffold11.g19 scaffold11:63449-64878(-)	319	2	308	OCB87937.1	hypothetical protein A7U60_g4894 [Sanghuangporus baumii]	351	3	345	349	54.1547	5.67e-69
scaffold11.t20	EVM scaffold11.g20 scaffold11:66950-69810(-)	684	39	683	OCB87939.1	flavin-binding monooxygenase [Sanghuangporus baumii]	826	199	826	646	72.9102	0
scaffold11.t21	EVM scaffold11.g21 scaffold11:72801-75826(+)	771	5	770	XP_007264488.1	cellobiose dehydrogenase [Fomitiporia mediterranea MF3/22] EJD04707.1 cellobiose dehydrogenase [Fomitiporia mediterranea MF3/22]	769	5	769	766	82.2454	0
scaffold11.t22	EVM scaffold11.g22 scaffold11:76574-77429(+)	224	9	222	OCB87942.1	hypothetical protein A7U60_g4899 [Sanghuangporus baumii]	510	67	297	231	55.8442	1.29e-75
scaffold11.t23	EVM scaffold11.g23 scaffold11:77737-78143(+)	123	3	122	OCB87942.1	hypothetical protein A7U60_g4899 [Sanghuangporus baumii]	510	390	510	122	55.7377	5.94e-35
scaffold11.t24	EVM scaffold11.g24 scaffold11:81191-85548(-)	1328	8	1327	OCB87946.1	hypothetical protein A7U60_g4903 [Sanghuangporus baumii]	1330	1	1330	1341	62.1178	0
scaffold11.t25	EVM scaffold11.g25 scaffold11:85898-88935(-)	979	1	978	OCB87947.1	hypothetical protein A7U60_g4904 [Sanghuangporus baumii]	972	1	972	1003	61.7149	0
scaffold11.t26	EVM scaffold11.g26 scaffold11:92563-94252(+)	323	1	322	OCB87948.1	hypothetical protein A7U60_g4905 [Sanghuangporus baumii]	350	1	350	351	80.057	3.85e-210
scaffold11.t27	EVM scaffold11.g27 scaffold11:94380-95395(-)	321	1	320	OCB87949.1	SET domain-containing protein [Sanghuangporus baumii]	455	132	455	326	65.3374	3.06e-134
scaffold11.t28	EVM scaffold11.g28 scaffold11:96208-97319(+)	313	1	300	XP_007264479.1	uncharacterized protein FOMMEDRAFT_153767 [Fomitiporia mediterranea MF3/22] EJD04698.1 hypothetical protein FOMMEDRAFT_153767 [Fomitiporia mediterranea MF3/22]	785	1	312	319	53.2915	6.84e-89
scaffold11.t29	EVM scaffold11.g29 scaffold11:99624-101773(-)	566	13	564	XP_007264868.1	general substrate transporter [Fomitiporia mediterranea MF3/22] EJD05087.1 general substrate transporter [Fomitiporia mediterranea MF3/22]	557	11	557	553	77.396	0
scaffold11.t30	EVM scaffold11.g30 scaffold11:103970-105573(+)	343	21	342	KAI5117102.1	hypothetical protein M0805_009729 [Coniferiporia weirii]	314	18	314	324	69.4444	1.54e-164
scaffold11.t31	EVM scaffold11.g31 scaffold11:105819-109232(-)	772	1	771	OCB87951.1	Thioesterase/thiol ester dehydrase-isomerase [Sanghuangporus baumii]	919	87	919	834	65.3477	0
scaffold11.t32	EVM scaffold11.g32 scaffold11:110133-115562(+)	1773	1	1772	OCB87952.1	hypothetical protein A7U60_g4909 [Sanghuangporus baumii]	1771	1	1771	1782	70.7071	0
scaffold11.t33	EVM scaffold11.g33 scaffold11:116156-117476(+)	375	1	374	OCB87953.1	hypothetical protein A7U60_g4910 [Sanghuangporus baumii]	382	1	382	382	67.0157	5.98e-196
scaffold11.t34	EVM scaffold11.g34 scaffold11:117926-118924(-)	288	1	281	XP_007264465.1	uncharacterized protein FOMMEDRAFT_153756 [Fomitiporia mediterranea MF3/22] EJD04684.1 hypothetical protein FOMMEDRAFT_153756 [Fomitiporia mediterranea MF3/22]	309	36	309	282	69.5035	2.72e-133
scaffold11.t35	EVM scaffold11.g35 scaffold11:119328-120315(+)	292	1	289	OCB87955.1	hypothetical protein A7U60_g4912 [Sanghuangporus baumii]	307	19	305	290	83.1034	4.46e-163
scaffold11.t36	EVM scaffold11.g36 scaffold11:120764-122785(+)	548	3	547	OCB87956.1	general substrate transporter [Sanghuangporus baumii]	549	4	549	546	88.0952	0
scaffold11.t37	EVM scaffold11.g37 scaffold11:123440-124734(-)	298	1	297	OCB87957.1	alpha/beta-hydrolase [Sanghuangporus baumii]	293	1	293	297	77.7778	1.31e-167
scaffold11.t38	EVM scaffold11.g38 scaffold11:125539-128415(-)	746	1	743	OCB87958.1	hypothetical protein A7U60_g4915 [Sanghuangporus baumii]	737	1	733	761	63.6005	0
scaffold11.t39	EVM scaffold11.g39 scaffold11:128782-132166(-)	939	1	937	OCB87959.1	hypothetical protein A7U60_g4916 [Sanghuangporus baumii]	966	1	963	1001	58.8412	0
scaffold11.t40	EVM scaffold11.g40 scaffold11:137411-138880(-)	443	1	441	OCB87986.1	hypothetical protein A7U60_g4944 [Sanghuangporus baumii]	439	1	436	452	64.1593	5.08e-159
scaffold11.t41	EVM scaffold11.g41 scaffold11:139770-141275(-)	440	2	439	OCB87985.1	ERG4/ERG24 ergosterol biosynthesis protein [Sanghuangporus baumii]	441	6	441	438	88.5845	6.37e-303
scaffold11.t42	EVM scaffold11.g42 scaffold11:141544-141804(+)	69	1	45	PPQ64904.1	hypothetical protein CVT24_008244 [Panaeolus cyanescens]	285	1	45	45	84.4444	2.69e-17
scaffold11.t43	EVM scaffold11.g43 scaffold11:145037-147515(-)	735	5	734	OCB87981.1	Aldo/keto reductase [Sanghuangporus baumii]	1170	386	1170	790	57.0886	8.88e-278
scaffold11.t44	EVM scaffold11.g44 scaffold11:148037-149042(-)	288	8	264	XP_007267911.1	uncharacterized protein FOMMEDRAFT_141520 [Fomitiporia mediterranea MF3/22] EJD02495.1 hypothetical protein FOMMEDRAFT_141520 [Fomitiporia mediterranea MF3/22]	282	18	264	259	60.6178	1.68e-106
scaffold11.t45	EVM scaffold11.g45 scaffold11:149620-150963(-)	388	1	387	OCB88659.1	Aldo/keto reductase [Sanghuangporus baumii]	387	1	387	387	86.5633	1.95e-245
scaffold11.t46	EVM scaffold11.g46 scaffold11:151695-188206(-)	352	1	351	OCB88659.1	Aldo/keto reductase [Sanghuangporus baumii]	387	37	387	351	84.3305	2.98e-219
scaffold11.t47	EVM scaffold11.g47 scaffold11:189333-191528(-)	545	7	539	XP_007264514.1	cytosine-purine permease [Fomitiporia mediterranea MF3/22] EJD04733.1 cytosine-purine permease [Fomitiporia mediterranea MF3/22]	544	9	543	535	81.1215	0
scaffold11.t48	EVM scaffold11.g48 scaffold11:192043-194253(-)	541	8	540	OCB89263.1	cytosine-purine permease [Sanghuangporus baumii]	841	290	841	552	77.7174	3.73e-314
scaffold11.t49	EVM scaffold11.g49 scaffold11:194521-195382(-)	210	1	209	PAV15617.1	ER-to-golgi vesicle transport Sft2 [Pyrrhoderma noxium]	209	1	209	209	87.5598	2.92e-126
scaffold11.t50	EVM scaffold11.g50 scaffold11:195702-197784(+)	587	1	586	OCB89262.1	kinase-like protein [Sanghuangporus baumii]	585	1	585	586	83.6177	0
scaffold11.t51	EVM scaffold11.g51 scaffold11:198331-202346(+)	1024	6	1023	OCB89261.1	ARM repeat-containing protein [Sanghuangporus baumii]	1155	20	1057	1040	76.7308	0
scaffold11.t52	EVM scaffold11.g52 scaffold11:202805-203287(+)	115	58	114	OCB89261.1	ARM repeat-containing protein [Sanghuangporus baumii]	1155	1099	1155	57	63.1579	6.07e-17
scaffold11.t53	EVM scaffold11.g53 scaffold11:203845-204510(+)	116	1	115	THH07203.1	hypothetical protein EW145_g3550 [Phellinidium pouzarii]	126	1	126	126	70.6349	5.62e-35
scaffold11.t54	EVM scaffold11.g54 scaffold11:204835-205522(-)	183	2	182	OCB89259.1	peptide methionine sulfoxide reductase [Sanghuangporus baumii]	213	33	213	181	77.3481	1.34e-102
scaffold11.t55	EVM scaffold11.g55 scaffold11:205829-207577(-)	535	24	527	OCB89258.1	FAD/NAD-binding domain-containing protein [Sanghuangporus baumii]	548	33	541	514	73.1518	6.66e-268
scaffold11.t56	EVM scaffold11.g56 scaffold11:208718-209486(+)	202	5	201	XP_007264457.1	uncharacterized protein FOMMEDRAFT_18445 [Fomitiporia mediterranea MF3/22] EJD04676.1 hypothetical protein FOMMEDRAFT_18445 [Fomitiporia mediterranea MF3/22]	201	5	201	198	72.7273	2.7e-88
scaffold11.t57	EVM scaffold11.g57 scaffold11:210761-213104(-)	681	5	680	OCB89254.1	heat shock protein 70 [Sanghuangporus baumii]	679	2	679	679	94.2563	0
scaffold11.t58	EVM scaffold11.g58 scaffold11:214798-217599(+)	786	1	785	OCB89252.1	aconitate hydratase [Sanghuangporus baumii]	784	1	784	785	90.7006	0
scaffold11.t59	EVM scaffold11.g59 scaffold11:218358-221726(+)	718	157	669	XP_007264450.1	phospholipase D/nuclease [Fomitiporia mediterranea MF3/22] EJD04669.1 phospholipase D/nuclease [Fomitiporia mediterranea MF3/22]	583	43	533	531	64.0301	2.26e-224
scaffold11.t60	EVM scaffold11.g60 scaffold11:222728-224050(-)	441	190	440	KAG2066531.1	acid protease [Suillus decipiens]	409	168	398	251	25.498	7.81e-13
scaffold11.t61	EVM scaffold11.g61 scaffold11:232564-234991(+)	668	3	667	OCB87977.1	hypothetical protein A7U60_g4935 [Sanghuangporus baumii]	729	2	729	728	80.0824	0
scaffold11.t62	EVM scaffold11.g62 scaffold11:236404-240582(+)	1052	1	1051	OCB87974.1	RNB-domain-containing protein [Sanghuangporus baumii]	1015	1	1015	1055	81.1374	0
scaffold11.t63	EVM scaffold11.g63 scaffold11:241527-242695(+)	312	56	311	XP_007264573.1	uncharacterized protein FOMMEDRAFT_18538 [Fomitiporia mediterranea MF3/22] EJD04792.1 hypothetical protein FOMMEDRAFT_18538 [Fomitiporia mediterranea MF3/22]	292	48	292	257	58.7549	8.14e-96
scaffold11.t64	EVM scaffold11.g64 scaffold11:243011-244225(-)	405	63	403	OCB89718.1	alpha/beta-hydrolase [Sanghuangporus baumii]	409	70	408	342	71.0526	2.1e-170
scaffold11.t65	EVM scaffold11.g65 scaffold11:244736-251554(-)	2079	1	2078	OCB87971.1	hypothetical protein A7U60_g4929 [Sanghuangporus baumii]	2077	1	2077	2082	78.146	0
scaffold11.t66	EVM scaffold11.g66 scaffold11:251765-255260(+)	822	1	444	OCB87970.1	Zn-dependent exopeptidase [Sanghuangporus baumii]	457	1	444	444	82.2072	7.19e-264
scaffold11.t72	EVM scaffold11.g72 scaffold11:263839-267002(+)	1007	180	1006	KAH8113554.1	hypothetical protein DFH11DRAFT_1773102 [Phellopilus nigrolimitatus]	846	45	846	829	49.2159	5.28e-285
scaffold11.t73	EVM scaffold11.g73 scaffold11:268004-271788(+)	798	350	792	XP_007264568.1	DUF89 domain-containing protein [Fomitiporia mediterranea MF3/22] EJD04787.1 DUF89 domain-containing protein [Fomitiporia mediterranea MF3/22]	476	53	472	443	73.8149	5.14e-228
scaffold11.t74	EVM scaffold11.g74 scaffold11:273310-274262(+)	277	58	259	XP_007264564.1	uncharacterized protein FOMMEDRAFT_139513 [Fomitiporia mediterranea MF3/22] EJD04783.1 hypothetical protein FOMMEDRAFT_139513 [Fomitiporia mediterranea MF3/22]	273	30	238	212	45.7547	1.4e-43
scaffold11.t75	EVM scaffold11.g75 scaffold11:276256-277051(+)	217	1	214	XP_007264564.1	uncharacterized protein FOMMEDRAFT_139513 [Fomitiporia mediterranea MF3/22] EJD04783.1 hypothetical protein FOMMEDRAFT_139513 [Fomitiporia mediterranea MF3/22]	273	48	273	228	46.9298	4.87e-57
scaffold11.t76	EVM scaffold11.g76 scaffold11:277660-278668(+)	274	51	271	THH07193.1	hypothetical protein EW145_g3546 [Phellinidium pouzarii]	317	107	316	224	43.3036	1.25e-48
scaffold11.t77	EVM scaffold11.g77 scaffold11:279273-280857(+)	390	3	389	OCB87963.1	hypothetical protein A7U60_g4921 [Sanghuangporus baumii]	664	277	664	388	86.0825	2.72e-247
scaffold11.t78	EVM scaffold11.g78 scaffold11:282414-283948(+)	388	3	387	KAI5115455.1	hypothetical protein M0805_001278 [Coniferiporia weirii]	398	6	393	388	72.6804	1.96e-206
scaffold11.t79	EVM scaffold11.g79 scaffold11:284458-285471(+)	283	1	279	KAH8115110.1	hypothetical protein DFH11DRAFT_146740 [Phellopilus nigrolimitatus]	262	1	258	279	37.9928	5.92e-51
scaffold11.t80	EVM scaffold11.g80 scaffold11:285977-287389(+)	435	45	413	XP_038908248.1	uncharacterized protein EI90DRAFT_2950177 [Cantharellus anzutake] KAF8313310.1 hypothetical protein EI90DRAFT_2950177 [Cantharellus anzutake]	410	18	384	376	47.8723	6.67e-106
scaffold11.t81	EVM scaffold11.g81 scaffold11:288544-290371(+)	590	38	440	XP_038908248.1	uncharacterized protein EI90DRAFT_2950177 [Cantharellus anzutake] KAF8313310.1 hypothetical protein EI90DRAFT_2950177 [Cantharellus anzutake]	410	5	378	412	45.1456	2.06e-101
scaffold11.t82	EVM scaffold11.g82 scaffold11:315533-316976(+)	462	24	453	XP_038908248.1	uncharacterized protein EI90DRAFT_2950177 [Cantharellus anzutake] KAF8313310.1 hypothetical protein EI90DRAFT_2950177 [Cantharellus anzutake]	410	5	410	437	45.3089	1.59e-108
scaffold11.t83	EVM scaffold11.g83 scaffold11:320523-321993(+)	471	33	402	XP_038908248.1	uncharacterized protein EI90DRAFT_2950177 [Cantharellus anzutake] KAF8313310.1 hypothetical protein EI90DRAFT_2950177 [Cantharellus anzutake]	410	10	378	387	45.478	1.23e-104
scaffold11.t84	EVM scaffold11.g84 scaffold11:322614-324000(+)	425	24	414	XP_038908248.1	uncharacterized protein EI90DRAFT_2950177 [Cantharellus anzutake] KAF8313310.1 hypothetical protein EI90DRAFT_2950177 [Cantharellus anzutake]	410	5	408	408	45.5882	5.08e-111
scaffold11.t86	EVM scaffold11.g86 scaffold11:328135-329348(+)	324	1	323	XP_007264898.1	rRNA adenine dimethylase [Fomitiporia mediterranea MF3/22] EJD05117.1 rRNA adenine dimethylase [Fomitiporia mediterranea MF3/22]	320	1	320	323	89.1641	1.65e-204
scaffold11.t87	EVM scaffold11.g87 scaffold11:329867-331731(+)	473	73	472	XP_007264899.1	uncharacterized protein FOMMEDRAFT_105365 [Fomitiporia mediterranea MF3/22] EJD05118.1 hypothetical protein FOMMEDRAFT_105365 [Fomitiporia mediterranea MF3/22]	405	4	405	402	82.3383	3.94e-246
scaffold11.t88	EVM scaffold11.g88 scaffold11:332110-333714(+)	535	20	534	OCB87993.1	hypothetical protein A7U60_g4951 [Sanghuangporus baumii]	511	2	511	517	77.176	1.93e-234
scaffold11.t89	EVM scaffold11.g89 scaffold11:333854-335079(-)	350	5	341	OCB87994.1	hypothetical protein A7U60_g4952 [Sanghuangporus baumii]	352	15	352	338	85.503	1.05e-210
scaffold11.t90	EVM scaffold11.g90 scaffold11:335650-340180(+)	1394	3	1393	OCB87995.1	DNA/RNA polymerase [Sanghuangporus baumii]	1412	4	1412	1422	75.4571	0
scaffold11.t91	EVM scaffold11.g91 scaffold11:341105-341512(-)	69	5	68	OCB87996.1	hypothetical protein A7U60_g4954 [Sanghuangporus baumii]	100	36	99	64	81.25	4.95e-23
scaffold11.t92	EVM scaffold11.g92 scaffold11:344080-346252(-)	545	1	506	OCB91460.1	MFS general substrate transporter [Sanghuangporus baumii]	554	1	510	510	86.6667	0
scaffold11.t93	EVM scaffold11.g93 scaffold11:348520-350396(-)	584	1	583	OCB87998.1	phosphoglycerate mutase-like protein [Sanghuangporus baumii]	1092	491	1092	609	59.2775	1.55e-225
scaffold11.t95	EVM scaffold11.g95 scaffold11:352785-355262(-)	559	1	558	XP_007264890.1	glycoside hydrolase [Fomitiporia mediterranea MF3/22] EJD05109.1 glycoside hydrolase [Fomitiporia mediterranea MF3/22]	552	1	552	561	78.2531	0
scaffold11.t96	EVM scaffold11.g96 scaffold11:356906-358759(-)	433	20	423	OCB88450.1	hypothetical protein A7U60_g4492 [Sanghuangporus baumii]	437	9	427	419	64.9165	5.22e-197
scaffold11.t97	EVM scaffold11.g97 scaffold11:360325-361533(-)	361	9	360	XP_007264904.1	arylalcohol dehydrogenase [Fomitiporia mediterranea MF3/22] EJD05123.1 arylalcohol dehydrogenase [Fomitiporia mediterranea MF3/22]	406	7	368	363	72.1763	5.93e-177
scaffold11.t98	EVM scaffold11.g98 scaffold11:362267-363376(-)	331	7	325	KAH8114970.1	hypothetical protein DFH11DRAFT_1590720 [Phellopilus nigrolimitatus]	343	1	338	338	41.4201	1.12e-81
scaffold11.t99	EVM scaffold11.g99 scaffold11:363499-364786(+)	353	1	349	OCB85921.1	3,5-bisphosphate nucleotidase HAL2 [Sanghuangporus baumii]	947	1	349	349	82.235	6.42e-200
scaffold11.t101	EVM scaffold11.g101 scaffold11:369508-370612(+)	188	1	187	OCB85921.1	3,5-bisphosphate nucleotidase HAL2 [Sanghuangporus baumii]	947	752	947	196	53.5714	6.42e-50
scaffold11.t102	EVM scaffold11.g102 scaffold11:373155-373589(-)	145	9	121	OCB85792.1	hypothetical protein A7U60_g7144 [Sanghuangporus baumii]	304	24	140	117	80.3419	8.01e-58
scaffold11.t103	EVM scaffold11.g103 scaffold11:374209-375804(-)	532	2	531	OCB85877.1	hypothetical protein A7U60_g7009 [Sanghuangporus baumii]	507	3	507	537	52.514	1.15e-177
scaffold11.t104	EVM scaffold11.g104 scaffold11:376349-376898(-)	128	1	126	THH07582.1	hypothetical protein EW145_g3286 [Phellinidium pouzarii]	124	1	124	126	75.3968	6.22e-58
scaffold11.t105	EVM scaffold11.g105 scaffold11:377828-381064(-)	939	1	938	XP_007264733.1	ATP-dependent protease La [Fomitiporia mediterranea MF3/22] EJD04952.1 ATP-dependent protease La [Fomitiporia mediterranea MF3/22]	911	1	911	942	71.9745	0
scaffold11.t106	EVM scaffold11.g106 scaffold11:381438-382569(-)	288	1	286	OCB85872.1	transcription initiation factor IIE subunit beta [Sanghuangporus baumii]	308	1	307	307	84.0391	5.72e-179
scaffold11.t107	EVM scaffold11.g107 scaffold11:383536-385617(+)	507	4	502	OCB85873.1	hypothetical protein A7U60_g7005 [Sanghuangporus baumii]	1789	138	627	501	84.8303	1.85e-292
scaffold11.t108	EVM scaffold11.g108 scaffold11:386225-390059(+)	1112	57	1111	OCB85873.1	hypothetical protein A7U60_g7005 [Sanghuangporus baumii]	1789	706	1789	1116	69.1756	0
scaffold11.t109	EVM scaffold11.g109 scaffold11:390435-391925(-)	497	1	492	OCB85874.1	hypothetical protein A7U60_g7006 [Sanghuangporus baumii]	491	1	488	492	63.4146	8.6e-221
scaffold11.t110	EVM scaffold11.g110 scaffold11:392925-396214(-)	864	1	862	OCB85875.1	ARM repeat-containing protein [Sanghuangporus baumii]	863	1	862	862	86.0789	0
scaffold11.t111	EVM scaffold11.g111 scaffold11:396477-397026(+)	128	1	126	THH07582.1	hypothetical protein EW145_g3286 [Phellinidium pouzarii]	124	1	124	126	75.3968	1.78e-57
scaffold11.t112	EVM scaffold11.g112 scaffold11:397577-399184(+)	536	1	535	OCB85877.1	hypothetical protein A7U60_g7009 [Sanghuangporus baumii]	507	1	507	536	56.903	4.67e-198
scaffold11.t113	EVM scaffold11.g113 scaffold11:399902-402085(+)	533	11	532	XP_007264721.1	Metallo-dependent hydrolase [Fomitiporia mediterranea MF3/22] EJD04940.1 Metallo-dependent hydrolase [Fomitiporia mediterranea MF3/22]	540	6	540	540	78.3333	2.33e-303
scaffold11.t114	EVM scaffold11.g114 scaffold11:402721-405065(-)	762	1	567	OCB85880.1	hypothetical protein A7U60_g7012 [Sanghuangporus baumii]	603	20	592	613	48.6134	3.53e-132
scaffold11.t115	EVM scaffold11.g115 scaffold11:408640-410966(-)	688	1	685	OCB85881.1	Dak1-domain-containing protein [Sanghuangporus baumii]	654	1	649	687	68.559	3.47e-293
scaffold11.t116	EVM scaffold11.g116 scaffold11:412094-413908(+)	331	2	329	KAI5118629.1	hypothetical protein M0805_006996 [Coniferiporia weirii]	629	165	493	329	70.8207	1.96e-163
scaffold11.t117	EVM scaffold11.g117 scaffold11:416100-418876(-)	907	1	906	OCB85882.1	hypothetical protein A7U60_g7015 [Sanghuangporus baumii]	893	2	893	949	72.4974	0
scaffold11.t118	EVM scaffold11.g118 scaffold11:419136-420445(+)	250	1	203	OCB85883.1	hypothetical protein A7U60_g7016 [Sanghuangporus baumii]	242	6	204	203	75.8621	4.69e-99
scaffold11.t119	EVM scaffold11.g119 scaffold11:421156-423217(+)	396	1	387	XP_007264705.1	MFS general substrate transporter [Fomitiporia mediterranea MF3/22] EJD04924.1 MFS general substrate transporter [Fomitiporia mediterranea MF3/22]	550	1	363	391	71.0997	2.78e-185
scaffold11.t122	EVM scaffold11.g122 scaffold11:429786-430656(-)	161	1	160	OCB85886.1	eukaryotic translation initiation factor 5A-2 [Sanghuangporus baumii]	160	1	160	160	97.5	3.61e-112
scaffold11.t123	EVM scaffold11.g123 scaffold11:430951-434383(+)	1065	1	1063	OCB85887.1	hypothetical protein A7U60_g7020 [Sanghuangporus baumii]	1093	32	1092	1088	63.0515	2.85e-305
scaffold11.t124	EVM scaffold11.g124 scaffold11:435052-436864(-)	474	4	411	OCB85889.1	DUF159-domain-containing protein [Sanghuangporus baumii]	508	116	470	408	64.951	3.05e-160
scaffold11.t125	EVM scaffold11.g125 scaffold11:437144-439051(-)	508	6	505	XP_007264602.1	uncharacterized protein FOMMEDRAFT_120041 [Fomitiporia mediterranea MF3/22] EJD04821.1 hypothetical protein FOMMEDRAFT_120041 [Fomitiporia mediterranea MF3/22]	506	1	505	507	73.57	5.59e-240
scaffold11.t126	EVM scaffold11.g126 scaffold11:440089-442172(+)	517	1	510	OCB91460.1	MFS general substrate transporter [Sanghuangporus baumii]	554	1	510	510	90.1961	0
scaffold11.t129	EVM scaffold11.g129 scaffold11:452120-454645(-)	742	1	741	OCB91459.1	hypothetical protein A7U60_g1273 [Sanghuangporus baumii]	788	1	788	794	62.7204	1.12e-267
scaffold11.t130	EVM scaffold11.g130 scaffold11:456931-459538(+)	719	4	718	OCB91458.1	long-chain-fatty-acid-CoA-ligase [Sanghuangporus baumii]	716	1	715	715	84.0559	0
scaffold11.t131	EVM scaffold11.g131 scaffold11:464479-464860(+)	62	1	60	XP_007264608.1	uncharacterized protein FOMMEDRAFT_153953 [Fomitiporia mediterranea MF3/22] EJD04827.1 hypothetical protein FOMMEDRAFT_153953 [Fomitiporia mediterranea MF3/22]	732	1	65	65	86.1538	3.77e-28
scaffold11.t132	EVM scaffold11.g132 scaffold11:465776-467518(+)	536	1	535	OCB90148.1	hypothetical protein A7U60_g2609 [Sanghuangporus baumii]	794	226	794	590	55.9322	3.43e-123
scaffold11.t133	EVM scaffold11.g133 scaffold11:468793-471287(+)	548	61	547	XP_007264609.1	MFS general substrate transporter [Fomitiporia mediterranea MF3/22] EJD04828.1 MFS general substrate transporter [Fomitiporia mediterranea MF3/22]	539	53	539	487	86.653	0
scaffold11.t134	EVM scaffold11.g134 scaffold11:471751-474149(+)	539	11	538	OCB90146.1	MFS general substrate transporter [Sanghuangporus baumii]	537	10	537	531	80.791	5.82e-314
scaffold11.t135	EVM scaffold11.g135 scaffold11:477021-477751(+)	219	1	218	OCB91483.1	hypothetical protein A7U60_g1258 [Sanghuangporus baumii]	223	1	223	226	61.0619	6.23e-75
scaffold11.t136	EVM scaffold11.g136 scaffold11:478588-480415(+)	517	1	516	OCB91484.1	hypothetical protein A7U60_g1259 [Sanghuangporus baumii]	555	35	555	521	80.0384	3.76e-304
scaffold11.t137	EVM scaffold11.g137 scaffold11:480643-481154(-)	130	5	129	XP_007272166.1	MFS general substrate transporter [Fomitiporia mediterranea MF3/22] EJC97572.1 MFS general substrate transporter [Fomitiporia mediterranea MF3/22]	456	312	456	145	58.6207	4.69e-50
scaffold11.t138	EVM scaffold11.g138 scaffold11:482699-483733(+)	345	3	344	PPR05030.1	hypothetical protein CVT26_012559 [Gymnopilus dilepis]	351	8	351	344	44.7674	5.24e-91
scaffold11.t139	EVM scaffold11.g139 scaffold11:488380-490207(+)	488	42	485	OCB91488.1	Nucleotidyltransferase [Sanghuangporus baumii]	974	226	696	472	62.0763	1.01e-172
scaffold11.t140	EVM scaffold11.g140 scaffold11:491940-493450(-)	427	1	426	OCB91489.1	hypothetical protein A7U60_g1264 [Sanghuangporus baumii]	463	33	463	431	81.4385	3.55e-228
scaffold11.t141	EVM scaffold11.g141 scaffold11:493928-495799(+)	624	1	623	OCB91490.1	hypothetical protein A7U60_g1265 [Sanghuangporus baumii]	641	1	641	676	48.3728	1.45e-153
scaffold11.t142	EVM scaffold11.g142 scaffold11:498083-498712(+)	210	4	208	OCB91491.1	Adaptor protein complex beta subunit [Sanghuangporus baumii]	1512	14	218	205	68.2927	1.12e-85
scaffold11.t143	EVM scaffold11.g143 scaffold11:499158-500095(+)	292	1	283	XP_007264617.1	uncharacterized protein FOMMEDRAFT_166601 [Fomitiporia mediterranea MF3/22] EJD04836.1 hypothetical protein FOMMEDRAFT_166601 [Fomitiporia mediterranea MF3/22]	603	288	573	290	70.3448	3.02e-129
scaffold11.t144	EVM scaffold11.g144 scaffold11:504072-506809(+)	737	1	736	XP_007264619.1	Adaptor protein complex beta subunit [Fomitiporia mediterranea MF3/22] EJD04838.1 Adaptor protein complex beta subunit [Fomitiporia mediterranea MF3/22]	736	1	736	738	91.1924	0
scaffold11.t145	EVM scaffold11.g145 scaffold11:507336-509665(+)	594	1	593	XP_007264620.1	Thiamin diphosphate-binding protein [Fomitiporia mediterranea MF3/22] EJD04839.1 Thiamin diphosphate-binding protein [Fomitiporia mediterranea MF3/22]	588	1	588	598	78.7625	0
scaffold11.t146	EVM scaffold11.g146 scaffold11:509779-512544(-)	684	1	683	OCB91493.1	peroxisomal oxidase [Sanghuangporus baumii]	681	1	681	683	80.2343	0
scaffold11.t147	EVM scaffold11.g147 scaffold11:512813-513894(-)	287	1	285	OCB91494.1	hypothetical protein A7U60_g1269 [Sanghuangporus baumii]	303	15	300	286	86.7133	1.23e-183
scaffold11.t148	EVM scaffold11.g148 scaffold11:517293-520127(-)	539	1	526	XP_007264624.1	general substrate transporter [Fomitiporia mediterranea MF3/22] EJD04843.1 general substrate transporter [Fomitiporia mediterranea MF3/22]	534	1	533	554	77.6173	0
scaffold11.t149	EVM scaffold11.g149 scaffold11:523646-527205(-)	923	1	840	OCB85926.1	hypothetical protein A7U60_g7060 [Sanghuangporus baumii]	922	1	832	872	68.3486	0
scaffold11.t150	EVM scaffold11.g150 scaffold11:534512-538838(+)	1161	1	1160	OCB85925.1	phospholipid-translocating P-type ATPase [Sanghuangporus baumii]	1213	1	1213	1219	85.3158	0
scaffold11.t151	EVM scaffold11.g151 scaffold11:539184-543656(-)	1377	20	1376	OCB85924.1	hypothetical protein A7U60_g7058 [Sanghuangporus baumii]	1371	4	1371	1407	65.4584	0
scaffold11.t152	EVM scaffold11.g152 scaffold11:545997-547359(-)	397	5	381	XP_007264891.1	Aldo/keto reductase [Fomitiporia mediterranea MF3/22] EJD05110.1 Aldo/keto reductase [Fomitiporia mediterranea MF3/22]	379	1	376	377	72.4138	5.11e-195
scaffold11.t153	EVM scaffold11.g153 scaffold11:551775-552383(+)	149	1	148	PAV15582.1	histone 2A [Pyrrhoderma noxium]	140	1	139	148	84.4595	2.54e-75
scaffold11.t154	EVM scaffold11.g154 scaffold11:553255-553741(-)	122	1	121	OCB85921.1	3,5-bisphosphate nucleotidase HAL2 [Sanghuangporus baumii]	947	826	947	123	75.6098	5.04e-48
scaffold11.t155	EVM scaffold11.g155 scaffold11:555469-556485(-)	227	12	221	KLO16704.1	hypothetical protein SCHPADRAFT_901342 [Schizopora paradoxa]	221	12	199	212	28.3019	5.14e-12
scaffold11.t157	EVM scaffold11.g157 scaffold11:562771-563149(-)	106	12	104	XP_007264813.1	uncharacterized protein FOMMEDRAFT_105270 [Fomitiporia mediterranea MF3/22] EJD05032.1 hypothetical protein FOMMEDRAFT_105270 [Fomitiporia mediterranea MF3/22]	115	19	111	93	43.0108	1.04e-20
scaffold11.t158	EVM scaffold11.g158 scaffold11:564545-565178(-)	175	12	167	OCB85851.1	kinase-like protein [Sanghuangporus baumii]	235	12	165	156	58.3333	4.76e-58
scaffold11.t159	EVM scaffold11.g159 scaffold11:569556-570175(+)	131	18	130	THG92644.1	hypothetical protein EW145_g8641 [Phellinidium pouzarii]	175	7	119	113	56.6372	1.68e-38
scaffold11.t160	EVM scaffold11.g160 scaffold11:570295-571335(+)	347	1	337	OCB85863.1	hypothetical protein A7U60_g6994 [Sanghuangporus baumii]	537	89	408	341	46.6276	5.52e-68
scaffold11.t161	EVM scaffold11.g161 scaffold11:574077-576404(-)	553	1	552	XP_007264743.1	MFS general substrate transporter [Fomitiporia mediterranea MF3/22] EJD04962.1 MFS general substrate transporter [Fomitiporia mediterranea MF3/22]	551	1	551	552	87.3188	0
scaffold11.t162	EVM scaffold11.g162 scaffold11:577660-579168(+)	334	1	333	OCB85866.1	NAD-malate dehydrogenase [Sanghuangporus baumii]	333	1	333	333	91.5916	1.36e-211
scaffold11.t163	EVM scaffold11.g163 scaffold11:583520-587483(+)	1004	3	1003	OCB85868.1	hypothetical protein A7U60_g6999 [Sanghuangporus baumii]	1125	129	1125	1010	70.5941	0
scaffold11.t164	EVM scaffold11.g164 scaffold11:588429-589333(+)	241	1	188	OCB88992.1	hypothetical protein A7U60_g3799 [Sanghuangporus baumii]	378	1	207	207	63.7681	1.62e-83
scaffold11.t165	EVM scaffold11.g165 scaffold11:590853-591230(+)	114	1	112	OCB85370.1	hypothetical protein A7U60_g7679 [Sanghuangporus baumii]	1344	901	1025	125	64.8	3.43e-37
scaffold11.t166	EVM scaffold11.g166 scaffold11:591663-592057(-)	98	28	97	OCB84102.1	hypothetical protein A7U60_g8774 [Sanghuangporus baumii]	797	259	331	73	75.3425	1.58e-24
scaffold11.t167	EVM scaffold11.g167 scaffold11:594453-596378(+)	598	1	587	OCB85869.1	multidrug/Oligosaccharidyl-lipid/Polysaccharide flippase [Sanghuangporus baumii]	593	1	587	590	80.1695	0
scaffold11.t168	EVM scaffold11.g168 scaffold11:597046-598928(+)	518	4	511	OCB85871.1	hypothetical protein A7U60_g7002 [Sanghuangporus baumii]	500	3	497	510	65.098	1.18e-189
scaffold11.t169	EVM scaffold11.g169 scaffold11:599884-603956(+)	1240	1	1239	XP_007264734.1	uncharacterized protein FOMMEDRAFT_145639 [Fomitiporia mediterranea MF3/22] EJD04953.1 hypothetical protein FOMMEDRAFT_145639 [Fomitiporia mediterranea MF3/22]	1181	1	1181	1314	52.8919	0
scaffold11.t171	EVM scaffold11.g171 scaffold11:606933-608175(-)	299	25	285	OCB85862.1	hypothetical protein A7U60_g6993 [Sanghuangporus baumii]	268	1	260	263	68.4411	2.4e-127
scaffold11.t172	EVM scaffold11.g172 scaffold11:610686-612200(-)	395	11	394	OCB85852.1	Oxysterol-binding protein [Sanghuangporus baumii]	408	25	408	385	86.2338	8.37e-247
scaffold11.t173	EVM scaffold11.g173 scaffold11:612681-613246(-)	110	1	108	XP_007264750.1	HMG-box [Fomitiporia mediterranea MF3/22] EJD04969.1 HMG-box [Fomitiporia mediterranea MF3/22]	114	1	112	112	87.5	2.19e-58
scaffold11.t174	EVM scaffold11.g174 scaffold11:614401-616074(+)	490	1	488	OCB85854.1	hypothetical protein A7U60_g6985 [Sanghuangporus baumii]	642	122	642	534	62.1723	3.51e-201
scaffold11.t175	EVM scaffold11.g175 scaffold11:616277-620560(-)	975	81	974	XP_007264752.1	uncharacterized protein FOMMEDRAFT_154122 [Fomitiporia mediterranea MF3/22] EJD04971.1 hypothetical protein FOMMEDRAFT_154122 [Fomitiporia mediterranea MF3/22]	1043	140	1041	922	74.1866	0
scaffold11.t176	EVM scaffold11.g176 scaffold11:621225-625336(+)	1149	1	1148	XP_007264753.1	beta and beta-prime subunits of DNA dependent RNA-polymerase [Fomitiporia mediterranea MF3/22] EJD04972.1 beta and beta-prime subunits of DNA dependent RNA-polymerase [Fomitiporia mediterranea MF3/22]	1148	1	1148	1148	93.7282	0
scaffold11.t177	EVM scaffold11.g177 scaffold11:625855-627430(-)	464	11	440	KAH8112039.1	hypothetical protein DFH11DRAFT_1728861 [Phellopilus nigrolimitatus]	513	52	507	483	28.1573	1.05e-33
scaffold11.t178	EVM scaffold11.g178 scaffold11:628066-630202(-)	623	1	617	OCB85859.1	PTR2-domain-containing protein [Sanghuangporus baumii]	624	1	617	621	86.6345	0
scaffold11.t180	EVM scaffold11.g180 scaffold11:636637-639593(+)	928	88	743	OCB85861.1	hypothetical protein A7U60_g6992 [Sanghuangporus baumii]	864	171	843	692	50.8671	2.62e-162
scaffold11.t181	EVM scaffold11.g181 scaffold11:641724-643195(+)	398	1	396	OCB89003.1	Clavaminate synthase-like protein [Sanghuangporus baumii]	397	1	396	396	83.3333	2.74e-257
scaffold11.t182	EVM scaffold11.g182 scaffold11:644005-645655(-)	338	1	333	XP_007264761.1	cysteine proteinase [Fomitiporia mediterranea MF3/22] EJD04980.1 cysteine proteinase [Fomitiporia mediterranea MF3/22]	308	1	308	344	69.186	1.95e-155
scaffold11.t183	EVM scaffold11.g183 scaffold11:645962-647707(-)	582	1	579	OCB85966.1	Mur ligase [Sanghuangporus baumii]	575	1	567	586	59.727	1.73e-219
scaffold11.t185	EVM scaffold11.g185 scaffold11:652922-653727(-)	235	10	233	TFK26471.1	nuclear mRNA splicing protein [Coprinopsis marcescibilis]	317	74	270	224	61.1607	7.33e-69
scaffold11.t186	EVM scaffold11.g186 scaffold11:654966-656486(-)	260	1	259	XP_007264763.1	mitochondrial carrier [Fomitiporia mediterranea MF3/22] EJD04982.1 mitochondrial carrier [Fomitiporia mediterranea MF3/22]	297	39	297	259	89.5753	2.1e-171
scaffold11.t187	EVM scaffold11.g187 scaffold11:657724-658829(+)	197	1	196	XP_007264764.1	ubiquitin-conjugating enzyme [Fomitiporia mediterranea MF3/22] EJD04983.1 ubiquitin-conjugating enzyme [Fomitiporia mediterranea MF3/22]	173	1	173	196	79.5918	8.15e-110
scaffold11.t188	EVM scaffold11.g188 scaffold11:659448-661135(-)	489	8	486	XP_007264765.1	L-gulonolactone/D-arabinono-1,4-lactone oxidase [Fomitiporia mediterranea MF3/22] EJD04984.1 L-gulonolactone/D-arabinono-1,4-lactone oxidase [Fomitiporia mediterranea MF3/22]	496	7	494	488	78.2787	4.89e-292
scaffold11.t189	EVM scaffold11.g189 scaffold11:662439-665941(-)	718	1	717	XP_007264767.1	actin-like ATPase domain-containing protein [Fomitiporia mediterranea MF3/22] EJD04986.1 actin-like ATPase domain-containing protein [Fomitiporia mediterranea MF3/22]	730	1	730	734	83.3787	0
scaffold11.t190	EVM scaffold11.g190 scaffold11:672731-675196(+)	822	18	686	OCB85969.1	hypothetical protein A7U60_g6863 [Sanghuangporus baumii]	729	15	644	714	41.7367	1.82e-104
scaffold11.t191	EVM scaffold11.g191 scaffold11:675688-676434(-)	210	1	121	XP_007264770.1	uncharacterized protein FOMMEDRAFT_145659 [Fomitiporia mediterranea MF3/22] EJD04989.1 hypothetical protein FOMMEDRAFT_145659 [Fomitiporia mediterranea MF3/22]	220	1	130	133	56.391	1.87e-26
scaffold11.t192	EVM scaffold11.g192 scaffold11:677004-678318(+)	291	1	290	OCB85971.1	FMN-linked oxidoreductase [Sanghuangporus baumii]	327	15	327	313	79.8722	1.43e-175
scaffold11.t193	EVM scaffold11.g193 scaffold11:685424-687267(+)	570	26	569	OCB85975.1	galactose oxidase [Sanghuangporus baumii]	639	96	639	545	82.2018	1.96e-296
scaffold11.t194	EVM scaffold11.g194 scaffold11:687872-688390(-)	101	8	67	OCB85976.1	hypothetical protein A7U60_g6870 [Sanghuangporus baumii]	266	156	215	60	71.6667	4.94e-18
scaffold11.t195	EVM scaffold11.g195 scaffold11:690487-691192(+)	188	13	154	KAH8108383.1	hypothetical protein DFH11DRAFT_1516989 [Phellopilus nigrolimitatus]	259	103	246	145	35.8621	2.76e-14
scaffold11.t196	EVM scaffold11.g196 scaffold11:694998-697367(+)	376	53	213	XP_007264810.1	uncharacterized protein FOMMEDRAFT_145679 [Fomitiporia mediterranea MF3/22] EJD05029.1 hypothetical protein FOMMEDRAFT_145679 [Fomitiporia mediterranea MF3/22]	365	183	342	165	46.6667	2.09e-26
scaffold11.t198	EVM scaffold11.g198 scaffold11:699529-700777(-)	399	185	398	OCB85977.1	hypothetical protein A7U60_g6872 [Sanghuangporus baumii]	397	184	397	214	91.5888	3.46e-130
scaffold11.t199	EVM scaffold11.g199 scaffold11:702140-703491(-)	432	167	431	OCB85978.1	hypothetical protein A7U60_g6873 [Sanghuangporus baumii]	390	135	390	265	80.7547	6.62e-127
scaffold11.t200	EVM scaffold11.g200 scaffold11:705789-706586(-)	247	4	246	OCB85982.1	hypothetical protein A7U60_g6877 [Sanghuangporus baumii]	242	9	242	243	75.3086	2.73e-123
scaffold11.t201	EVM scaffold11.g201 scaffold11:707702-708766(-)	316	97	315	OCB85981.1	hypothetical protein A7U60_g6876 [Sanghuangporus baumii]	279	61	279	219	74.4292	3.2e-108
scaffold11.t202	EVM scaffold11.g202 scaffold11:709956-711164(-)	362	1	361	OCB85983.1	hypothetical protein A7U60_g6878 [Sanghuangporus baumii]	358	1	358	361	80.3324	2.87e-201
scaffold11.t203	EVM scaffold11.g203 scaffold11:712597-713699(-)	325	1	318	OCB85984.1	hypothetical protein A7U60_g6879 [Sanghuangporus baumii]	310	1	307	319	61.442	2.39e-127
scaffold11.t204	EVM scaffold11.g204 scaffold11:714130-717828(-)	1088	1	1086	XP_007264782.1	leucine-tRNA ligase [Fomitiporia mediterranea MF3/22] EJD05001.1 leucine-tRNA ligase [Fomitiporia mediterranea MF3/22]	1089	1	1089	1089	87.9706	0
scaffold11.t205	EVM scaffold11.g205 scaffold11:718150-719838(+)	563	1	558	OCB85986.1	tRNA pseudouridine synthase [Sanghuangporus baumii]	524	1	523	559	65.8318	2.45e-250
scaffold11.t206	EVM scaffold11.g206 scaffold11:721394-725146(-)	1206	1	1015	OCB85987.1	hypothetical protein A7U60_g6882 [Sanghuangporus baumii]	1221	63	1069	1050	66.8571	0
scaffold11.t207	EVM scaffold11.g207 scaffold11:726244-727962(-)	535	1	534	OCB85988.1	hypothetical protein A7U60_g6883 [Sanghuangporus baumii]	551	1	551	591	59.2217	2.39e-196
scaffold11.t208	EVM scaffold11.g208 scaffold11:728224-729033(+)	235	61	164	XP_007264787.1	uncharacterized protein FOMMEDRAFT_53440, partial [Fomitiporia mediterranea MF3/22] EJD05006.1 hypothetical protein FOMMEDRAFT_53440, partial [Fomitiporia mediterranea MF3/22]	123	1	104	104	75.9615	1.12e-51
scaffold11.t209	EVM scaffold11.g209 scaffold11:733518-736230(+)	718	1	717	OCB85989.1	Noc2-domain-containing protein [Sanghuangporus baumii]	821	122	821	717	79.3584	0
scaffold11.t210	EVM scaffold11.g210 scaffold11:736440-736930(-)	106	1	105	XP_007264789.1	uncharacterized protein FOMMEDRAFT_145668 [Fomitiporia mediterranea MF3/22] EJD05008.1 hypothetical protein FOMMEDRAFT_145668 [Fomitiporia mediterranea MF3/22]	105	1	105	105	81.9048	5.69e-58
scaffold11.t211	EVM scaffold11.g211 scaffold11:744396-745173(+)	154	2	141	OCB85991.1	STE-domain-containing protein [Sanghuangporus baumii]	325	131	260	140	73.5714	1.79e-58
scaffold11.t212	EVM scaffold11.g212 scaffold11:746136-746394(+)	72	1	30	KZO97486.1	STE-domain-containing protein, partial [Calocera viscosa TUFC12733]	141	46	75	30	90	3.45e-11
scaffold11.t213	EVM scaffold11.g213 scaffold11:747021-749036(+)	672	23	671	OCB85992.1	STE-domain-containing protein [Sanghuangporus baumii]	830	168	830	670	74.9254	9.66e-296
scaffold11.t214	EVM scaffold11.g214 scaffold11:751758-754137(-)	708	1	576	OCB85993.1	MT-A70-domain-containing protein [Sanghuangporus baumii]	926	204	805	614	75.0814	9.56e-279
scaffold11.t215	EVM scaffold11.g215 scaffold11:754576-755042(-)	98	4	96	XP_007264794.1	ubiquitin-conjugating enzyme [Fomitiporia mediterranea MF3/22] EJD05013.1 ubiquitin-conjugating enzyme [Fomitiporia mediterranea MF3/22]	174	82	174	93	84.9462	1.11e-51
scaffold11.t216	EVM scaffold11.g216 scaffold11:756567-757910(+)	448	46	447	OCB85994.1	hypothetical protein A7U60_g6889 [Sanghuangporus baumii]	398	4	398	415	46.747	3.56e-82
scaffold11.t217	EVM scaffold11.g217 scaffold11:758684-759240(+)	147	1	146	OCB85996.1	hypothetical protein A7U60_g6891 [Sanghuangporus baumii]	145	1	145	146	83.5616	3.15e-81
[truncated: 7,454 more rows]

## Sheet: Table S7
Table S7. Annotation of Inocutis levis Cui 19065 based on NR database.
Query name	Query description	Query length	Query start	Query end	Hit name	Hit description	Hit length	Hit start	Hit end	Aln length	Identity	Evalue
scaffold1.t1	EVM scaffold1.g1 scaffold1:1261-4824(+)	1188	37	1120	TFY61538.1	hypothetical protein EVG20_g7015 [Dentipellis fragilis]	1331	185	1199	1089	46.0973	3.21e-297
scaffold1.t3	EVM scaffold1.g3 scaffold1:10245-12244(-)	607	47	606	OCB89535.1	P-loop containing nucleoside triphosphate hydrolase protein [Sanghuangporus baumii]	582	24	582	562	72.9537	3.05e-279
scaffold1.t4	EVM scaffold1.g4 scaffold1:12548-15635(+)	939	143	878	OCB91825.1	hypothetical protein A7U60_g896 [Sanghuangporus baumii]	736	1	717	798	39.0977	2.06e-153
scaffold1.t5	EVM scaffold1.g5 scaffold1:23808-27374(-)	1106	113	1105	OCB83871.1	reverse transcriptase-RNase H-integrase [Sanghuangporus baumii]	1420	299	1347	1081	54.2091	0
scaffold1.t7	EVM scaffold1.g7 scaffold1:30613-30981(+)	123	1	122	OCB92036.1	hypothetical protein A7U60_g635 [Sanghuangporus baumii]	364	249	364	130	47.6923	1.16e-26
scaffold1.t8	EVM scaffold1.g8 scaffold1:31824-33086(+)	421	169	420	EEB89036.1	hypothetical protein MPER_12920 [Moniliophthora perniciosa FA553]	746	109	355	252	45.2381	1.01e-67
scaffold1.t9	EVM scaffold1.g9 scaffold1:33087-35321(+)	720	2	714	KAJ1300254.1	hypothetical protein OPQ81_005083 [Rhizoctonia solani]	807	90	807	735	40.9524	2.17e-176
scaffold1.t13	EVM scaffold1.g13 scaffold1:39405-40577(-)	391	41	352	OCB91517.1	hypothetical protein A7U60_g1220 [Sanghuangporus baumii]	453	24	344	325	33.2308	1.12e-45
scaffold1.t15	EVM scaffold1.g15 scaffold1:45647-46919(-)	379	1	359	OCB89535.1	P-loop containing nucleoside triphosphate hydrolase protein [Sanghuangporus baumii]	582	133	517	386	67.3575	1.29e-166
scaffold1.t16	EVM scaffold1.g16 scaffold1:47680-48078(+)	98	1	97	XP_007266243.1	Sm-like ribonucleo protein [Fomitiporia mediterranea MF3/22] EJD04642.1 Sm-like ribonucleo protein [Fomitiporia mediterranea MF3/22]	97	1	97	97	77.3196	5.07e-46
scaffold1.t17	EVM scaffold1.g17 scaffold1:48335-49803(-)	364	1	363	OCB89537.1	alpha-ketoglutarate catabolism dioxygenase [Sanghuangporus baumii]	417	1	417	420	74.7619	1.13e-215
scaffold1.t18	EVM scaffold1.g18 scaffold1:50702-51460(-)	253	56	138	OCB89538.1	hypothetical protein A7U60_g3333 [Sanghuangporus baumii]	666	200	282	83	57.8313	2.4e-24
scaffold1.t19	EVM scaffold1.g19 scaffold1:51922-52853(+)	246	3	119	OCB91275.1	WD40 repeat-like protein [Sanghuangporus baumii]	2013	1159	1273	117	52.9915	2.57e-26
scaffold1.t20	EVM scaffold1.g20 scaffold1:54699-56328(+)	314	69	299	OCB91817.1	hypothetical protein A7U60_g930 [Sanghuangporus baumii]	372	13	249	237	53.5865	6.12e-78
scaffold1.t21	EVM scaffold1.g21 scaffold1:56748-59735(-)	645	12	642	OCB91816.1	hypothetical protein A7U60_g929 [Sanghuangporus baumii]	1277	638	1275	638	82.4451	0
scaffold1.t22	EVM scaffold1.g22 scaffold1:61976-62986(-)	318	1	315	OCB91816.1	hypothetical protein A7U60_g929 [Sanghuangporus baumii]	1277	1	315	315	76.5079	2.42e-169
scaffold1.t23	EVM scaffold1.g23 scaffold1:64266-65435(-)	327	1	326	OCB91815.1	hypothetical protein A7U60_g928 [Sanghuangporus baumii]	328	1	328	328	78.0488	5.7e-194
scaffold1.t24	EVM scaffold1.g24 scaffold1:67290-68225(-)	263	1	261	OCB91814.1	hypothetical protein A7U60_g927 [Sanghuangporus baumii]	295	1	294	306	44.7712	3.01e-31
scaffold1.t25	EVM scaffold1.g25 scaffold1:72953-73672(-)	204	1	156	XP_007266249.1	uncharacterized protein FOMMEDRAFT_19862 [Fomitiporia mediterranea MF3/22] EJD04648.1 hypothetical protein FOMMEDRAFT_19862 [Fomitiporia mediterranea MF3/22]	204	1	151	157	49.0446	3.78e-27
scaffold1.t26	EVM scaffold1.g26 scaffold1:74315-75162(-)	200	1	144	OCB91810.1	hypothetical protein A7U60_g923 [Sanghuangporus baumii]	422	193	362	172	39.5349	4.36e-25
scaffold1.t27	EVM scaffold1.g27 scaffold1:75488-79208(-)	1078	1	1077	OCB91808.1	cytochrome P450 oxidoreductase OrdA-like protein [Sanghuangporus baumii]	1079	1	1079	1081	75.2081	0
scaffold1.t28	EVM scaffold1.g28 scaffold1:81185-82843(+)	344	1	343	OCB91809.1	hypothetical protein A7U60_g922 [Sanghuangporus baumii]	306	1	306	353	57.7904	1.15e-119
scaffold1.t29	EVM scaffold1.g29 scaffold1:86326-87204(+)	212	1	211	OCB84857.1	DUF1000-domain-containing protein [Sanghuangporus baumii]	211	1	211	211	81.9905	6.56e-124
scaffold1.t30	EVM scaffold1.g30 scaffold1:88703-89860(-)	386	14	358	OCB91811.1	hypothetical protein A7U60_g924 [Sanghuangporus baumii]	872	408	757	350	54.8571	5.31e-107
scaffold1.t31	EVM scaffold1.g31 scaffold1:90590-90976(-)	129	1	126	OCB91705.1	hypothetical protein A7U60_g1019 [Sanghuangporus baumii]	689	534	660	127	37.0079	7.08e-17
scaffold1.t32	EVM scaffold1.g32 scaffold1:91025-92512(-)	403	2	402	OCB91286.1	hypothetical protein A7U60_g1453 [Sanghuangporus baumii]	1049	364	855	492	41.2602	1.04e-104
scaffold1.t33	EVM scaffold1.g33 scaffold1:95900-96866(-)	306	26	304	KAF8838913.1	kinase-like protein [Paxillus ammoniavirescens]	308	29	307	279	72.043	1.03e-144
scaffold1.t34	EVM scaffold1.g34 scaffold1:109060-110079(+)	196	13	120	XP_007266232.1	uncharacterized protein FOMMEDRAFT_146476 [Fomitiporia mediterranea MF3/22] EJD04631.1 hypothetical protein FOMMEDRAFT_146476 [Fomitiporia mediterranea MF3/22]	303	5	87	108	38.8889	1.32e-08
[truncated: 9,352 more rows]

[truncated: 13 more sheets: Table S8, Table S9, Table S10, Table S11, Table S12, Table S13, Table S14, Table S15, Table S16, Table S17, Table S18, Table S19, Table S20]
